# Supplementary material for: Genomic analysis of antibiotic resistance and virulence factors in the uropathogen Citrobacter koseri
Source: Microb Genom. 2026 Jun 15;12(6):001751. doi: 10.1099/mgen.0.001751 (PMC13268207; doi:10.1099/mgen.0.001751)
Supplement: Table S1. [file mgen-12-01751-s001.xlsx]

## Sheet: UTI-18-27
#	CDS Position	BLAST Hit	E-Value
1	1807155..1808432	PP_01671;ATP-binding protein;phage;-;PHAGE_Klebsi_ST13_OXA48phi12.1_NC_049453	2.77e-18
2	1809023..1810027	PP_01673;integrase protein;phage;-;PHAGE_Salmon_118970_sal3_NC_031940	0
3	1810455..1811210	PP_01674;hypothetical protein;phage;-;PHAGE_Salmon_BTP1_NC_042346	0
4	1811210..1811548	PP_01675;hypothetical protein;phage;-;PHAGE_Entero_mEp390_NC_019721	6.63e-48
5	1812416..1812655	PP_01676;hypothetical protein;phage;-;PHAGE_Entero_HK225_NC_019717	5.59e-28
6	1812691..1813068	PP_01677;hypothetical protein;phage;-;PHAGE_Lactob_Lj965_NC_005355	1.27e-38
7	1813046..1814107	PP_01678;hypothetical protein;phage;-;PHAGE_Lactob_Lj965_NC_005355	4.02e-80
8	1814451..1814828	PP_01680;cI;phage;-;PHAGE_Escher_HK639_NC_016158	9.39e-68
9	1815443..1816108	PP_01681;hypothetical protein;phage;-;PHAGE_Entero_cdtI_NC_009514	2.58e-58
10	1816105..1816431	PP_01682;hypothetical protein;phage;-;PHAGE_Entero_mEp390_NC_019721	1.15e-19
11	1816441..1817301	PP_01683;O protein family protein;phage;-;PHAGE_Shigel_SfII_NC_021857	6.36e-80
12	1817304..1817747	PP_01684;putative transcriptional activator;phage;-;PHAGE_Salmon_ST64B_NC_004313	4.49e-21
13	1817747..1818400	PP_01685;adenine specific methyltransferase;phage;-;PHAGE_Escher_HK639_NC_016158	1.7e-133
14	1818397..1818786	PP_01686;holliday-junction resolvase RusA;phage;-;PHAGE_Entero_mEp390_NC_019721	8.08e-79
15	1818802..1819524	PP_01687;phage antirepressor protein;phage;-;PHAGE_Cronob_ENT47670_NC_019927	4.17e-71
16	1819521..1820510	PP_01688;hypothetical protein;phage;-;PHAGE_Entero_mEp390_NC_019721	4.36e-174
17	1820523..1821353	PP_01689;bacteriophage antitermination protein Q;phage;-;PHAGE_Salmon_Fels_1_NC_010391	1.42e-79
18	1822579..1823046	PP_01691;16 kDa heat shock protein A;phage;-;PHAGE_Agroba_Atu_ph07_NC_042013	2.61e-20
19	1823367..1823756	PP_01692;putative holin;phage;-;PHAGE_Entero_mEp390_NC_019721	4.38e-43
20	1823746..1824024	PP_01693;putative holin;phage;-;PHAGE_Entero_mEp390_NC_019721	1.6e-43
21	1824182..1824811	PP_01694;endochitinase;phage;-;PHAGE_Escher_HK639_NC_016158	1.51e-127
22	1824819..1825094	PP_01695;hypothetical protein;phage;-;PHAGE_Entero_mEp390_NC_019721	4.34e-47
23	1827238..1827783	PP_01698;terminase small subunit nu1;phage;-;PHAGE_Entero_HK225_NC_019717	2.52e-124
24	1827758..1829680	PP_01699;terminase large subunit;phage;-;PHAGE_Entero_phi80_NC_021190	0
25	1829680..1829886	PP_01700;head-tail connector gpW;phage;-;PHAGE_Entero_HK225_NC_019717	9.67e-40
26	1829883..1831475	PP_01701;capsid component;phage;-;PHAGE_Entero_DE3_NC_042057	0
27	1831456..1832784	PP_01702;capsid serine protease;phage;-;PHAGE_Entero_phi80_NC_021190	0
28	1832794..1833126	PP_01703;head decoration protein;phage;-;PHAGE_Entero_mEp237_NC_019704	1.66e-56
29	1833194..1834219	PP_01704;major head subunit;phage;-;PHAGE_Entero_mEp237_NC_019704	0
30	1834262..1834654	PP_01705;head assembly protein Fi;phage;-;PHAGE_Entero_HK225_NC_019717	1.17e-28
31	1834665..1835018	PP_01706;head-tail connector Fii;phage;-;PHAGE_Entero_HK225_NC_019717	2.23e-58
32	1835031..1835585	PP_01707;minor tail protein Z;phage;-;PHAGE_Entero_HK225_NC_019717	6.95e-115
33	1835582..1835980	PP_01708;minor tail protein U;phage;-;PHAGE_Entero_HK225_NC_019717	3.01e-67
34	1835988..1836725	PP_01709;major tail protein;phage;-;PHAGE_Entero_phi80_NC_021190	6.05e-140
35	1836762..1837175	PP_01710;minor tail protein G;phage;-;PHAGE_Entero_mEp237_NC_019704	1.81e-57
36	1837184..1837516	PP_01711;tail assembly protein GT;phage;-;PHAGE_Entero_mEp237_NC_019704	2.58e-57
37	1837482..1839995	PP_01712;tail length tape measure protein;phage;-;PHAGE_Entero_mEp237_NC_019704	0
38	1840000..1840347	PP_01713;minor tail protein;phage;-;PHAGE_Entero_HK225_NC_019717	4.08e-51
39	1840344..1841099	PP_01714;minor tail protein L;phage;-;PHAGE_Entero_mEp237_NC_019704	2.68e-162
40	1841101..1841811	PP_01715;minor tail protein K;phage;-;PHAGE_Entero_mEp235_NC_019708	9.23e-162
41	1841978..1842229	PP_01716;hypothetical protein;phage;-;PHAGE_Bordet_BPP_1_NC_005357	1.05e-08
42	1842286..1842876	PP_01717;tail assembly protein I;phage;-;PHAGE_Entero_mEp237_NC_019704	5.45e-100
43	1842873..1843139	PP_01718;hypothetical protein;phage;-;PHAGE_Entero_HK225_NC_019717	5.61e-42
44	1843192..1846635	PP_01719;central tail fiber;phage;-;PHAGE_Entero_HK542_NC_019769	0
45	1846635..1847594	PP_01720;hypothetical protein;phage;-;PHAGE_Pantoe_vB_PagS_Vid5_NC_042120	3.52e-39
46	1847989..1849191	PP_01722;tail fiber;phage;-;PHAGE_Entero_mEp237_NC_019704	2.02e-87
47	1849249..1849854	PP_01723;putative tail fiber;phage;-;PHAGE_Entero_T1_NC_005833	4.37e-69

## Sheet: UTI-22-01
#	CDS Position	BLAST Hit	E-Value
1	1439073..1440242	PP_01344;putative integrase;phage;-;PHAGE_Entero_VT2phi_272_NC_028656	0
2	1440226..1440411	PP_01345;excisionase;phage;-;PHAGE_Stx2_vB_EcoP_24B_NC_027984	1.19e-22
3	1440493..1440723	PP_01346;hypothetical protein;phage;-;PHAGE_Serrat_Parlo_NC_048758	2.8e-06
4	1441683..1442147	PP_01349;hypothetical protein;phage;-;PHAGE_Salmon_vB_SemP_Emek_NC_018275	1.95e-24
5	1442144..1442626	PP_01350;putative methylase;phage;-;PHAGE_Pectob_ZF40_NC_019522	6.21e-86
6	1442629..1442997	PP_01351;hypothetical protein;phage;-;PHAGE_Entero_HK633_NC_019719	4.16e-06
7	1443485..1443961	PP_01353;hypothetical protein;phage;-;PHAGE_Klebsi_JD001_NC_020204	4.58e-30
8	1444179..1444988	PP_01355;transcriptional regulator;phage;-;PHAGE_Erwini_vB_EhrS_59_NC_048198	3.33e-96
9	1445064..1445876	PP_01356;hypothetical protein;phage;-;PHAGE_Burkho_DC1_NC_018452	6.11e-37
10	1445911..1446270	PP_01357;hypothetical protein;phage;-;PHAGE_Arthro_Constance_NC_048092	5.97e-13
11	1446608..1447627	PP_01358;putative collagen-like protein;phage;-;PHAGE_Edward_GF_2_NC_026611	0
12	1448314..1448523	PP_01360;hypothetical protein;phage;-;PHAGE_Salmon_vB_SosS_Oslo_NC_018279	4.15e-38
13	1448556..1448981	PP_01361;hypothetical protein;phage;-;PHAGE_Entero_mEp234_NC_019715	4.64e-86
14	1448981..1449439	PP_01362;HicB family protein;phage;-;PHAGE_Entero_HK106_NC_019768	3.07e-95
15	1449432..1449686	PP_01363;HicA protein;phage;-;PHAGE_Entero_mEp234_NC_019715	6.3e-52
16	1449819..1450523	PP_01364;cI;phage;-;PHAGE_Escher_HK639_NC_016158	1.33e-107
17	1450629..1450889	PP_01365;putative Cro;phage;-;PHAGE_Salmon_SPN3UB_NC_019545	4.44e-13
18	1450843..1451448	PP_01366;hypothetical protein;phage;-;PHAGE_Salmon_118970_sal3_NC_031940	5.33e-69
19	1451491..1451769	PP_01367;hypothetical protein;phage;-;PHAGE_Salmon_Fels_1_NC_010391	1.31e-19
20	1451930..1452205	PP_01368;hypothetical protein;phage;-;PHAGE_Vibrio_1_NC_028799	4.98e-07
21	1452198..1453727	PP_01369;putative helicase;phage;-;PHAGE_Salmon_Fels_1_NC_010391	0
22	1453724..1454695	PP_01370;putative bacteriophage DNA primase;phage;-;PHAGE_Salmon_Fels_1_NC_010391	3.2e-138
23	1454665..1455309	PP_01371;DNA junction-specific endonuclease Rap;phage;-;PHAGE_Entero_phi80_NC_021190	2.55e-52
24	1455306..1455866	PP_01372;homing endonuclease;phage;-;PHAGE_Salmon_IME207_NC_031924	1.11e-40
25	1455856..1456260	PP_01373;P5;phage;-;PHAGE_Endosy_APSE_1_NC_000935	1.83e-39
26	1456469..1456861	PP_01374;putative holin;phage;-;PHAGE_Entero_mEp390_NC_019721	5.48e-53
27	1456851..1457129	PP_01375;putative holin;phage;-;PHAGE_Entero_mEp390_NC_019721	2.21e-48
28	1457129..1457743	PP_01376;lytic enzyme (putative glycohydrolase);phage;-;PHAGE_Salmon_ST64B_NC_004313	5.25e-123
29	1457940..1458182	PP_01377;hypothetical protein;phage;-;PHAGE_Entero_mEp390_NC_019721	3.33e-18
30	1458160..1458390	PP_01378;hypothetical protein;phage;-;PHAGE_Erwini_Ea9_2_NC_023579	1.19e-08
31	1459111..1459461	PP_01380;putative HNH endonuclease;phage;-;PHAGE_Entero_mEp235_NC_019708	7.31e-65
32	1459619..1460116	PP_01381;terminase small subunit;phage;-;PHAGE_Entero_mEp235_NC_019708	2.11e-83
33	1460120..1461871	PP_01382;terminase large subunit;phage;-;PHAGE_Entero_mEp235_NC_019708	0
34	1462019..1463245	PP_01384;portal protein;phage;-;PHAGE_Entero_SfV_NC_003444	0
35	1463238..1463837	PP_01385;capsid protease;phage;-;PHAGE_Entero_SfV_NC_003444	2.75e-120
36	1463847..1465073	PP_01386;capsid;phage;-;PHAGE_Entero_SfV_NC_003444	0
37	1465088..1465468	PP_01387;head-tail connector protein;phage;-;PHAGE_Shigel_SfII_NC_021857	6.83e-25
38	1465538..1465735	PP_01388;hypothetical protein;phage;-;PHAGE_Entero_HK140_NC_019710	1.1e-32
39	1465737..1466069	PP_01389;putative head-tail adaptor;phage;-;PHAGE_Pseudo_PAJU2_NC_011373	9.22e-36
40	1466062..1466601	PP_01390;hypothetical protein;phage;-;PHAGE_Entero_mEpX2_NC_019705	3.05e-113
41	1466598..1466963	PP_01391;gp11;phage;-;PHAGE_Entero_HK022_NC_002166	3.98e-53
42	1467023..1467523	PP_01392;major tail subunit;phage;-;PHAGE_Entero_mEp235_NC_019708	1.83e-77
43	1467569..1467946	PP_01393;tail assembly chaperone;phage;-;PHAGE_Entero_mEp235_NC_019708	6.81e-66
44	1468300..1468767	PP_01394;hypothetical protein;phage;-;PHAGE_Cronob_phiES15_NC_018454	6.8e-06
45	1468810..1471305	PP_01395;tail length tape measure protein;phage;-;PHAGE_Entero_HK022_NC_002166	0
46	1471320..1471913	PP_01396;hypothetical protein;phage;-;PHAGE_Entero_JenK1_NC_029021	1.15e-71
47	1471913..1472497	PP_01397;hypothetical protein;phage;-;PHAGE_Entero_9g_NC_024146	8.81e-78
48	1472504..1472902	PP_01398;hypothetical protein;phage;-;PHAGE_Yersin_PY54_NC_005069	3.54e-41
49	1472902..1475616	PP_01399;tail fiber protein;phage;-;PHAGE_Entero_CAjan_NC_028776	0
50	1475619..1476572	PP_01400;hypothetical protein;phage;-;PHAGE_Salmon_SPN3UB_NC_019545	2.46e-141
51	1476582..1477382	PP_01401;minor tail protein;phage;-;PHAGE_Salmon_vB_SosS_Oslo_NC_018279	1.31e-73
52	1477397..1477669	PP_01402;hypothetical protein;phage;-;PHAGE_Bacill_Shbh1_NC_030925	1.22e-07
53	1477669..1477902	PP_01403;tail assembly chaperone protein;phage;-;PHAGE_Lentib_vB_LenP_ICBM2_NC_048671	6.95e-16
54	1478382..1478945	PP_01404;hypothetical protein;phage;-;PHAGE_Escher_Lys12581Vzw_NC_049917	1.71e-81
55	1479092..1479340	PP_01405;DinI-like protein;phage;-;PHAGE_Entero_mEp460_NC_019716	6.31e-40
56	1479602..1480534	PP_01406;hypothetical protein;phage;-;PHAGE_Entero_VT2phi_272_NC_028656	0
intact
Region 2, total 64 CDS
#	CDS Position	BLAST Hit	E-Value
1	2071538..2072200	PP_01955;putative DNA polymerase III epsilon subunit;phage;-;PHAGE_Cronob_vB_CsaM_GAP32_NC_019401	1.31e-20
2	2072986..2073216	PP_01957;putative DNA polymerase;phage;-;PHAGE_Pectob_ZF40_NC_019522	7.91e-23
3	2074623..2074961	PP_01960;hypothetical protein;phage;-;PHAGE_Salmon_SEN1_NC_029003	1.83e-10
4	2075351..2076430	PP_01961;integrase;phage;-;PHAGE_Entero_HK022_NC_002166	6.07e-84
5	2076739..2076978	PP_01963;hypothetical protein;phage;-;PHAGE_Entero_phi80_NC_021190	5.36e-37
6	2077248..2077685	PP_01965;hypothetical protein;phage;-;PHAGE_Klebsi_vB_KpnM_BIS47_NC_048656	5.76e-29
7	2077682..2078182	PP_01966;hypothetical protein;phage;-;PHAGE_Escher_Av_05_NC_025830	2.01e-39
8	2078179..2078736	PP_01967;hypothetical protein;phage;-;PHAGE_Brucel_BiPBO1_NC_031264	1.59e-44
9	2078771..2079859	PP_01968;conserved hypothetical bacteriophage protein;phage;-;PHAGE_Phage_Gifsy_2_NC_010393	3.6e-135
10	2079872..2082859	PP_01969;RecE;phage;-;PHAGE_Salmon_SPN3UB_NC_019545	0
11	2082987..2083274	PP_01970;hypothetical protein;phage;-;PHAGE_Salmon_SPN3UB_NC_019545	9.9e-52
12	2083362..2083520	PP_01971;hypothetical protein;phage;-;PHAGE_Entero_HK225_NC_019717	8.06e-25
13	2084309..2084620	PP_01975;putative bacteriophage regulatory protein;repressor;Lambda gpCI analog;phage;-;PHAGE_Phage_Gifsy_2_NC_010393	2.8e-51
14	2084833..2085069	PP_01976;putative bacteriophage regulatory protein;Lambda gpCro analog;phage;-;PHAGE_Phage_Gifsy_2_NC_010393	7.92e-41
15	2085072..2085614	PP_01977;CII protein;phage;-;PHAGE_Entero_mEp237_NC_019704	4.94e-63
16	2085749..2086621	PP_01978;primosomal protein I;phage;-;PHAGE_Shigel_Stx_NC_029120	3.93e-80
17	2086624..2087373	PP_01979;bacteriophage DNA replication protein;phage;-;PHAGE_Phage_Gifsy_2_NC_010393	4.36e-168
18	2087390..2088136	PP_01980;hypothetical protein;phage;-;PHAGE_Shigel_Stx_NC_029120	1.94e-13
19	2088133..2088450	PP_01981;Ren protein;phage;-;PHAGE_Entero_SfI_NC_027339	3.59e-06
20	2088447..2088980	PP_01982;hypothetical protein;phage;-;PHAGE_Entero_Sf101_NC_027398	5.12e-52
21	2088977..2089294	PP_01983;hypothetical protein;phage;-;PHAGE_Entero_mEp390_NC_019721	1.85e-10
22	2089294..2089518	PP_01984;hypothetical protein;phage;-;PHAGE_Entero_HK140_NC_019710	5.35e-28
23	2089521..2089994	PP_01985;methyltransferase;phage;-;PHAGE_Erwini_vB_EhrS_49_NC_048197	7.7e-84
24	2090939..2091595	PP_01987;EaA protein;phage;-;PHAGE_Entero_mEp390_NC_019721	6.2e-72
25	2091595..2091852	PP_01988;putative DNA methyltransferase;phage;-;PHAGE_Salmon_118970_sal3_NC_031940	1.3e-13
26	2091849..2093834	PP_01989;putative methylase;phage;-;PHAGE_Pectob_ZF40_NC_019522	0
27	2093984..2094217	PP_01990;hypothetical protein;phage;-;PHAGE_Entero_mEp237_NC_019704	8.67e-42
28	2094633..2095232	PP_01991;hypothetical protein;phage;-;PHAGE_Salmon_SEN34_NC_028699	1.27e-128
29	2095719..2096075	PP_01992;endodeoxyribonuclease;phage;-;PHAGE_Entero_HK225_NC_019717	4.73e-74
30	2096072..2096218	PP_01993;hypothetical protein;phage;-;PHAGE_Salmon_SEN34_NC_028699	4.21e-17
31	2096208..2097005	PP_01994;antitermination protein Q;phage;-;PHAGE_Salmon_SPN3UB_NC_019545	0
32	2097648..2097953	PP_01996;gp53;phage;-;PHAGE_Entero_N15_NC_001901	1.02e-51
33	2097950..2098450	PP_01997;lysin;phage;-;PHAGE_Salmon_SEN22_NC_028696	1.2e-96
34	2098447..2098911	PP_01998;endopeptidase;phage;-;PHAGE_Entero_phi80_NC_021190	3.55e-59
35	2098955..2099179	PP_01999;hypothetical protein;phage;-;PHAGE_Rhizob_vB_RleM_PPF1_NC_025427	1.19e-18
36	2100132..2100440	PP_02000;hypothetical protein;phage;-;PHAGE_Salmon_g341c_NC_013059	3.13e-39
37	2100444..2101439	PP_02001;terminase small subunit;phage;-;PHAGE_Burkho_BcepMigl_NC_019917	3.18e-46
38	2101420..2102721	PP_02002;putative large terminase subunit;phage;-;PHAGE_Acinet_vB_AbaS_TRS1_NC_031098	0
39	2102726..2104129	PP_02003;portal protein;phage;-;PHAGE_Pseudo_LKO4_NC_041934	6.25e-79
40	2104116..2105228	PP_02004;head morphogenesis protein;phage;-;PHAGE_Pseudo_PS_1_NC_029066	6.42e-112
41	2106183..2106947	PP_02007;hypothetical protein;phage;-;PHAGE_Escher_HK639_NC_016158	2.68e-121
42	2107037..2108179	PP_02008;putative coat protein;phage;-;PHAGE_Rhizob_vB_RglS_P106B_NC_023566	1.99e-94
43	2108228..2108557	PP_02009;hypothetical protein;phage;-;PHAGE_Escher_HK639_NC_016158	1.68e-13
44	2108561..2108971	PP_02010;putative head-tail joining protein;phage;-;PHAGE_Acinet_vB_AbaS_TRS1_NC_031098	2.39e-12
45	2108973..2109356	PP_02011;hypothetical protein;phage;-;PHAGE_Pseudo_phiPSA1_NC_024365	4.73e-30
46	2109358..2109990	PP_02012;putative tail protein;phage;-;PHAGE_Escher_YD_2008.s_NC_027383	1.21e-15
47	2109987..2110379	PP_02013;putative tail terminator protein;phage;-;PHAGE_Acinet_vB_AbaS_TRS1_NC_031098	1.02e-10
48	2110406..2111566	PP_02014;putative major tail protein;phage;-;PHAGE_Acinet_vB_AbaS_TRS1_NC_031098	5.75e-25
49	2111629..2112150	PP_02015;hypothetical protein;phage;-;PHAGE_Pseudo_phiPSA1_NC_024365	1.37e-13
50	2112186..2112416	PP_02016;hypothetical protein;phage;-;PHAGE_Pseudo_phiPSA1_NC_024365	1.47e-08
51	2112456..2115332	PP_02017;putative tail component protein;phage;-;PHAGE_Pseudo_MP29_NC_011613	4.85e-70
52	2115332..2115796	PP_02018;hypothetical protein;phage;-;PHAGE_Pseudo_PAJU2_NC_011373	3.52e-44
53	2115793..2116281	PP_02019;hypothetical protein;phage;-;PHAGE_Pseudo_YMC11/07/P54_PAE_BP_NC_030909	1.15e-35
54	2116922..2117302	PP_02021;hypothetical protein;phage;-;PHAGE_Pseudo_YMC11/07/P54_PAE_BP_NC_030909	1.5e-21
55	2117299..2120016	PP_02022;tail protein;phage;-;PHAGE_Pseudo_PS_1_NC_029066	3.17e-123
56	2120074..2122116	PP_02023;maturation/adhesion protein;phage;-;PHAGE_Salmon_II_E1_NC_010495	1.54e-39
57	2122151..2123707	PP_02024;GtrC;putative membrane protein;phage;-;PHAGE_Salmon_epsilon34_NC_011976	6.46e-47
58	2123709..2124629	PP_02025;O-antigen conversion protein;phage;-;PHAGE_Salmon_SPN9CC_NC_017985	0
59	2124626..2125051	PP_02026;putative flippase;phage;-;PHAGE_Entero_SfV_NC_003444	2.76e-41
60	2125236..2125655	PP_02027;protein umuD;phage;-;PHAGE_Cronob_ENT39118_NC_019934	5.23e-40
61	2125658..2126923	PP_02028;error-prone lesion bypass DNA polymerase V;phage;-;PHAGE_Salmon_vB_SosS_Oslo_NC_018279	0
62	2127528..2127719	PP_02030;hypothetical protein;phage;-;PHAGE_Entero_BP_4795_NC_004813	2.02e-06
63	2128089..2130176	PP_02031;putative iron outer membrane receptor;phage;-;PHAGE_Salmon_SJ46_NC_031129	2.31e-11
64	2130423..2131085	PP_02032;Ppp;phage;-;PHAGE_Entero_P1_NC_005856	4.56e-71

## Sheet: UTI-23-21
#	CDS Position	BLAST Hit	E-Value
1	2631815..2633185	PP_02417;PurB-like adenylosuccinate lyase;phage;-;PHAGE_Strept_Hiyaa_NC_048139	2.45e-16
2	2633669..2634067	PP_02418;hypothetical protein;phage;-;PHAGE_Cronob_phiES15_NC_018454	1.72e-17
3	2634401..2635492	PP_02419;O-acyltransferase B;phage;-;PHAGE_Entero_Sf101_NC_027398	2.15e-22
4	2635972..2637939	PP_02420;O-polysaccharide acetyltransferase protein;phage;-;PHAGE_Salmon_BTP1_NC_042346	2.24e-97
5	2639772..2639975	PP_02422;Kil protein;phage;-;PHAGE_Entero_HK225_NC_019717	5.89e-33
6	2640429..2640659	PP_02424;anti-toxin for Gam;phage;-;PHAGE_Entero_phi80_NC_021190	2.3e-21
7	2640695..2641171	PP_02425;gp77 putative tail-fiber protein;phage;-;PHAGE_Iodoba_phiPLPE_NC_011142	9.76e-11
8	2641196..2641450	PP_02426;hypothetical protein;phage;-;PHAGE_Entero_vB_KleM_RaK2_NC_019526	5.89e-07
9	2641440..2641658	PP_02427;hypothetical protein;phage;-;PHAGE_Entero_SfI_NC_027339	6.81e-14
10	2642958..2643692	PP_02431;bacteriophage integrase;phage;-;PHAGE_Phage_Gifsy_2_NC_010393	2.23e-40
11	2643755..2644429	PP_02432;hybrid sensor histidine kinase - response regulator;phage;-;PHAGE_Altero_vB_AmeM_PT11_V22_NC_048847	8.03e-06
12	2647216..2648442	PP_02435;putative peptidase M20;phage;-;PHAGE_Brevib_Jenst_NC_028805	4.05e-05

## Sheet: UTI-23-42
#	CDS Position	BLAST Hit	E-Value
1	1531189..1532367	PP_01412;integrase;phage;-;PHAGE_Entero_HK022_NC_002166	4.99e-17
2	1532622..1534073	PP_01414;hypothetical protein;phage;-;PHAGE_Salmon_118970_sal3_NC_031940	4.33e-36
3	1534286..1534495	PP_01415;hypothetical protein;phage;-;PHAGE_Escher_vB_EcoS_ESCO41_NC_047820	3.84e-11
4	1534496..1534972	PP_01416;hypothetical protein;phage;-;PHAGE_Erwini_vB_EamM_Bue1_NC_048702	1.71e-11
5	1535118..1535891	PP_01418;phosphoadenylyl-sulfate reductase;phage;-;PHAGE_Acidia_virus_NC_029316	3.28e-06
6	1536376..1536630	PP_01420;winged helix-turn-helix transcriptional regulator;phage;-;PHAGE_Escher_503458_NC_049341	1.12e-16
7	1536791..1537330	PP_01422;hypothetical protein;phage;-;PHAGE_Entero_cdtI_NC_009514	1.16e-82
8	1537459..1538286	PP_01423;hypothetical protein;phage;-;PHAGE_Salmon_ST64B_NC_004313	9.15e-151
9	1538343..1538714	PP_01424;hypothetical protein;phage;-;PHAGE_Salmon_ST64B_NC_004313	8.94e-78
10	1539990..1540871	PP_01425;hypothetical protein;phage;-;PHAGE_Vibrio_K139_NC_003313	1.08e-39
11	1540863..1541549	PP_01426;transcription regulatory protein prtR;phage;-;PHAGE_Escher_PA28_NC_041935	9.41e-50
12	1541688..1541930	PP_01427;phage protein;phage;-;PHAGE_Aggreg_S1249_NC_013597	5.51e-07
13	1541896..1542510	PP_01428;hypothetical protein;phage;-;PHAGE_Entero_cdtI_NC_009514	9.03e-58
14	1542680..1543393	PP_01429;uncharacterized phage-encoded protein;phage;-;PHAGE_Aggreg_S1249_NC_013597	6.9e-56
15	1543571..1544563	PP_01431;putative transcriptional activator;phage;-;PHAGE_Salmon_118970_sal3_NC_031940	0
16	1544560..1544895	PP_01432;putative DNA methyltransferase;phage;-;PHAGE_Salmon_118970_sal3_NC_031940	1.42e-35
17	1544909..1545595	PP_01433;phage antirepressor protein;phage;-;PHAGE_Cronob_ENT47670_NC_019927	7.33e-77
18	1545592..1546587	PP_01434;hypothetical protein;phage;-;PHAGE_Entero_mEp460_NC_019716	5.31e-174
19	1546606..1547415	PP_01435;late gene regulator;phage;-;PHAGE_Entero_mEp460_NC_019716	1.39e-122
20	1548259..1548651	PP_01437;putative holin;phage;-;PHAGE_Entero_mEp390_NC_019721	5.48e-53
21	1548641..1548919	PP_01438;putative holin;phage;-;PHAGE_Entero_mEp390_NC_019721	7.56e-44
22	1549076..1549705	PP_01439;endochitinase;phage;-;PHAGE_Escher_HK639_NC_016158	1.34e-123
23	1549902..1550144	PP_01440;hypothetical protein;phage;-;PHAGE_Entero_mEp390_NC_019721	3.02e-19
24	1550122..1550352	PP_01441;hypothetical protein;phage;-;PHAGE_Erwini_Ea9_2_NC_023579	1.02e-07
25	1550418..1550663	PP_01442;hypothetical protein;phage;-;PHAGE_Entero_mEp237_NC_019704	1.26e-32
26	1550723..1550932	PP_01443;hypothetical protein;phage;-;PHAGE_Entero_mEp237_NC_019704	1.52e-36
27	1551017..1551526	PP_01444;gp59;phage;-;PHAGE_Entero_N15_NC_001901	2.65e-06
28	1551777..1552322	PP_01445;terminase small subunit nu1;phage;-;PHAGE_Entero_HK225_NC_019717	2.52e-124
29	1552297..1554219	PP_01446;terminase large subunit;phage;-;PHAGE_Entero_phi80_NC_021190	0
30	1554219..1554425	PP_01447;head-tail connector gpW;phage;-;PHAGE_Entero_HK225_NC_019717	3.45e-39
31	1554422..1556014	PP_01448;capsid component;phage;-;PHAGE_Entero_DE3_NC_042057	0
32	1555995..1557323	PP_01449;capsid serine protease;phage;-;PHAGE_Entero_phi80_NC_021190	0
33	1557333..1557665	PP_01450;head decoration protein;phage;-;PHAGE_Entero_mEp237_NC_019704	1.66e-56
34	1557733..1558758	PP_01451;major head subunit;phage;-;PHAGE_Entero_mEp237_NC_019704	0
35	1558801..1559193	PP_01452;head assembly protein Fi;phage;-;PHAGE_Entero_HK225_NC_019717	3.05e-28
36	1559204..1559557	PP_01453;head-tail connector Fii;phage;-;PHAGE_Entero_HK225_NC_019717	3.58e-59
37	1559570..1560124	PP_01454;minor tail protein Z;phage;-;PHAGE_Entero_HK225_NC_019717	1.89e-116
38	1560121..1560519	PP_01455;minor tail protein U;phage;-;PHAGE_Entero_HK225_NC_019717	3.01e-67
39	1560527..1561264	PP_01456;major tail protein;phage;-;PHAGE_Entero_phi80_NC_021190	1.89e-138
40	1561302..1561715	PP_01457;minor tail protein G;phage;-;PHAGE_Entero_mEp237_NC_019704	4.81e-57
41	1561724..1562056	PP_01458;tail assembly protein GT;phage;-;PHAGE_Entero_mEp237_NC_019704	2.58e-57
42	1562022..1564580	PP_01459;tail length tape measure protein;phage;-;PHAGE_Entero_HK225_NC_019717	0
43	1564583..1564921	PP_01460;minor tail protein;phage;-;PHAGE_Entero_c_1_NC_019706	7.14e-68
44	1564977..1565714	PP_01461;minor tail protein;phage;-;PHAGE_Entero_c_1_NC_019706	1.93e-173
45	1565714..1566451	PP_01462;tail fiber cell wall hydrolase;phage;-;PHAGE_Entero_phi80_NC_021190	1.77e-148
46	1566429..1567046	PP_01463;tail assembly protein;phage;-;PHAGE_Entero_c_1_NC_019706	7.48e-118
47	1567101..1570568	PP_01464;host specificity protein (tail fiber protein);phage;-;PHAGE_Entero_phi80_NC_021190	0
48	1570568..1571527	PP_01465;hypothetical protein;phage;-;PHAGE_Pantoe_vB_PagS_Vid5_NC_042120	3.52e-39
49	1571922..1573247	PP_01466;side tail fiber protein;phage;-;PHAGE_Entero_HK633_NC_019719	0
intact
Region 2, total 59 CDS
#	CDS Position	BLAST Hit	E-Value
1	2082433..2083095	PP_01916;putative DNA polymerase III epsilon subunit;phage;-;PHAGE_Cronob_vB_CsaM_GAP32_NC_019401	1.31e-20
2	2083881..2084111	PP_01918;putative DNA polymerase;phage;-;PHAGE_Pectob_ZF40_NC_019522	7.91e-23
3	2085518..2085856	PP_01921;hypothetical protein;phage;-;PHAGE_Salmon_SEN1_NC_029003	1.83e-10
4	2086245..2087324	PP_01922;integrase;phage;-;PHAGE_Entero_HK022_NC_002166	3.29e-84
5	2087633..2087872	PP_01924;hypothetical protein;phage;-;PHAGE_Entero_phi80_NC_021190	4.76e-37
6	2088142..2088750	PP_01926;hypothetical protein;phage;-;PHAGE_Pseudo_PMG1_NC_016765	9.2e-51
7	2089122..2090231	PP_01928;conserved hypothetical bacteriophage protein;phage;-;PHAGE_Phage_Gifsy_2_NC_010393	0
8	2090244..2093210	PP_01929;RecE;phage;-;PHAGE_Salmon_SPN3UB_NC_019545	0
9	2093356..2093643	PP_01930;hypothetical protein;phage;-;PHAGE_Salmon_SPN3UB_NC_019545	6.66e-53
10	2093731..2093889	PP_01931;hypothetical protein;phage;-;PHAGE_Entero_HK225_NC_019717	1.44e-26
11	2095220..2095465	PP_01935;hypothetical protein;phage;-;PHAGE_Salmon_vB_SosS_Oslo_NC_018279	1.7e-37
12	2095501..2096151	PP_01936;hypothetical protein;phage;-;PHAGE_Entero_HK225_NC_019717	6.54e-153
13	2096139..2096405	PP_01937;hypothetical protein;phage;-;PHAGE_Entero_HK225_NC_019717	7.57e-61
14	2096766..2097155	PP_01939;prophage repressor;phage;-;PHAGE_Entero_mEp237_NC_019704	1.79e-62
15	2097257..2097490	PP_01940;regulatory protein;phage;-;PHAGE_Salmon_SEN34_NC_028699	3.3e-29
16	2097493..2098035	PP_01941;CII decision making protein;phage;-;PHAGE_Entero_phi80_NC_021190	8.86e-63
17	2098150..2099148	PP_01942;DNA replication protein O;phage;-;PHAGE_Erwini_vB_EhrS_59_NC_048198	8.64e-48
18	2099145..2099840	PP_01943;replication protein 14;phage;-;PHAGE_Escher_HK639_NC_016158	4.71e-75
19	2099857..2100168	PP_01944;Ren protein;phage;-;PHAGE_Entero_SfI_NC_027339	3.39e-05
20	2100165..2100776	PP_01945;hypothetical protein;phage;-;PHAGE_Salmon_ST160_NC_014900	5.08e-50
21	2100773..2101369	PP_01946;hypothetical protein;phage;-;PHAGE_Entero_mEp390_NC_019721	7.4e-23
22	2101593..2102105	PP_01948;hypothetical protein;phage;-;PHAGE_Escher_TL_2011b_NC_019445	1.97e-90
23	2102102..2102968	PP_01949;hypothetical protein;phage;-;PHAGE_Escher_P13374_NC_018846	5.46e-23
24	2102961..2103563	PP_01950;putative Ead/Ea22-like protein;phage;-;PHAGE_Entero_Tyrion_NC_031077	5.35e-41
25	2103563..2103790	PP_01951;hypothetical protein;phage;-;PHAGE_Entero_Tyrion_NC_031077	1.75e-42
26	2105117..2105350	PP_01955;hypothetical protein;phage;-;PHAGE_Entero_mEp237_NC_019704	2.01e-45
27	2105468..2105716	PP_01956;hypothetical protein;phage;-;PHAGE_Entero_mEp237_NC_019704	4.45e-54
28	2105754..2106353	PP_01957;hypothetical protein;phage;-;PHAGE_Phage_Gifsy_2_NC_010393	2.76e-130
29	2106353..2106559	PP_01958;hypothetical protein;phage;-;PHAGE_Phage_Gifsy_2_NC_010393	2.19e-29
30	2106562..2106852	PP_01959;hypothetical protein;phage;-;PHAGE_Entero_mEp237_NC_019704	1.74e-61
31	2106849..2107205	PP_01960;endodeoxyribonuclease;phage;-;PHAGE_Entero_HK225_NC_019717	7.72e-73
32	2107202..2107348	PP_01961;hypothetical protein;phage;-;PHAGE_Salmon_SEN34_NC_028699	6.94e-19
33	2107338..2108135	PP_01962;antitermination protein Q;phage;-;PHAGE_Salmon_SPN3UB_NC_019545	0
34	2108993..2109298	PP_01963;gp53;phage;-;PHAGE_Entero_N15_NC_001901	2.1e-50
35	2109295..2109825	PP_01964;putative R protein;phage;-;PHAGE_Entero_BP_4795_NC_004813	6.7e-100
36	2109804..2110367	PP_01965;phage-tail assembly-like protein;phage;-;PROPHAGE_Salmon_LT2	1.12e-81
37	2110744..2111739	PP_01966;terminase small subunit;phage;-;PHAGE_Burkho_BcepMigl_NC_019917	3.12e-50
38	2111723..2113036	PP_01967;hypothetical protein;phage;-;PHAGE_Pseudo_YMC11/02/R656_NC_028657	0
39	2113038..2114441	PP_01968;putative portal vertex protein;phage;-;PHAGE_Acinet_vB_AbaS_TRS1_NC_031098	8.5e-88
40	2114428..2115540	PP_01969;head morphogenesis protein;phage;-;PHAGE_Pseudo_PS_1_NC_029066	1.59e-111
41	2115693..2115944	PP_01971;hypothetical protein;phage;-;PHAGE_Bacill_SPP1_NC_004166	1.41e-27
42	2116627..2117415	PP_01973;hypothetical protein;phage;-;PHAGE_Dinoro_vB_DshS_R5C_NC_041921	4.54e-39
43	2117425..2118372	PP_01974;major capsid protein;phage;-;PHAGE_Vibrio_pYD38_B_NC_021561	4.1e-148
44	2118733..2120193	PP_01976;hypothetical protein;phage;-;PHAGE_Escher_ECP1_NC_049926	0
45	2120579..2121160	PP_01977;hypothetical protein;phage;-;PHAGE_Mycoba_Alsfro_NC_023862	4e-33
46	2121154..2121735	PP_01978;hypothetical protein;phage;-;PHAGE_Entero_mEp390_NC_019721	4.29e-89
47	2121732..2122127	PP_01979;putative head-tail joining protein;phage;-;PHAGE_Acinet_vB_AbaS_TRS1_NC_031098	3.91e-16
48	2122129..2122329	PP_01980;hypothetical protein;phage;-;PHAGE_Pseudo_PS_1_NC_029066	8.28e-05
49	2122316..2122699	PP_01981;hypothetical protein;phage;-;PHAGE_Pseudo_phiPSA1_NC_024365	5.84e-31
50	2122701..2123081	PP_01982;tail protein;phage;-;PHAGE_Raoult_RP180_NC_048181	3.6e-24
51	2123078..2123470	PP_01983;putative tail terminator protein;phage;-;PHAGE_Acinet_vB_AbaS_TRS1_NC_031098	2.9e-15
52	2123495..2124658	PP_01984;putative major tail protein;phage;-;PHAGE_Acinet_vB_AbaS_TRS1_NC_031098	2.15e-27
53	2124721..2125275	PP_01985;hypothetical protein;phage;-;PHAGE_Pseudo_phiPSA1_NC_024365	9.28e-13
54	2125581..2128739	PP_01986;putative minor tail protein;phage;-;PHAGE_Pseudo_LPB1_NC_027298	1.21e-73
55	2128739..2129203	PP_01987;hypothetical protein;phage;-;PHAGE_Pseudo_PAJU2_NC_011373	9.64e-45
56	2129200..2129688	PP_01988;hypothetical protein;phage;-;PHAGE_Pseudo_YMC11/07/P54_PAE_BP_NC_030909	1.62e-35
57	2130041..2130421	PP_01989;hypothetical protein;phage;-;PHAGE_Pseudo_YMC11/07/P54_PAE_BP_NC_030909	2.27e-23
58	2130418..2133135	PP_01990;tail protein;phage;-;PHAGE_Pseudo_PS_1_NC_029066	3.67e-123
59	2133191..2135752	PP_01991;hypothetical protein;phage;-;PHAGE_Pseudo_PS_1_NC_029066	2.9e-21

## Sheet: UTI-23-58
#	CDS Position	BLAST Hit	E-Value
1	1375651..1375854	PP_01270;hypothetical protein;phage;-;PHAGE_Salmon_vB_SemP_Emek_NC_018275	6.73e-22
2	1375979..1376305	PP_01271;hypothetical protein;phage;-;PHAGE_Cronob_vB_CsaM_GAP161_NC_019398	2.07e-14
3	1376315..1376554	PP_01272;hypothetical protein;phage;-;PHAGE_Entero_SfI_NC_027339	2.55e-37
4	1376532..1377158	PP_01273;PmgT;phage;-;PHAGE_Entero_P1_NC_005856	1.8e-62
5	1377267..1377419	PP_01274;hypothetical protein;phage;-;PHAGE_Entero_SfI_NC_027339	1e-09
6	1377416..1377844	PP_01275;hypothetical protein;phage;-;PHAGE_Escher_HK639_NC_016158	5.3e-93
7	1377853..1378335	PP_01276;hypothetical protein;phage;-;PHAGE_Escher_HK639_NC_016158	2.83e-112
8	1378332..1379246	PP_01277;phage related recombination protein;phage;-;PHAGE_Escher_HK639_NC_016158	0
9	1379256..1379540	PP_01278;host nuclease inhibitor;phage;-;PHAGE_Escher_Lys12581Vzw_NC_049917	2.42e-28
10	1379537..1380046	PP_01279;hypothetical protein;phage;-;PHAGE_Salmon_64795_sal3_NC_031918	9.43e-41
11	1380526..1380699	PP_01280;kil protein;phage;-;PHAGE_Entero_HK022_NC_002166	9.13e-10
12	1380696..1380854	PP_01281;hypothetical protein;phage;-;PHAGE_Escher_HK639_NC_016158	8.69e-29
13	1382364..1382726	PP_01282;antitermination protein N;phage;-;PHAGE_Stx2_c_Stx2a_F451_NC_049924	4.12e-55
14	1383059..1383283	PP_01283;hypothetical protein;phage;-;PHAGE_Entero_HK225_NC_019717	2.21e-24
15	1383604..1383900	PP_01285;hypothetical protein;phage;-;PHAGE_Pseudo_YMC11/02/R656_NC_028657	1.22e-11
16	1384067..1384708	PP_01286;prophage repressor;phage;-;PHAGE_Entero_mEpX1_NC_019709	2.4e-103
17	1384822..1385037	PP_01287;prophage antirepressor;phage;-;PHAGE_Entero_mEpX1_NC_019709	7.92e-36
18	1385172..1385393	PP_01288;CII protein;phage;-;PHAGE_Entero_mEp213_NC_019720	1.54e-09
19	1385487..1386203	PP_01289;putative helicase;phage;-;PHAGE_Burkho_vB_BmuP_KL4_NC_047958	4.87e-16
20	1386213..1387100	PP_01290;hypothetical protein;phage;-;PHAGE_Escher_HK639_NC_016158	1.2e-164
21	1387103..1387957	PP_01291;putative replication protein DnaC;phage;-;PHAGE_Entero_mEpX1_NC_019709	1.47e-137
22	1388129..1388473	PP_01293;putative ren-like protein;phage;-;PHAGE_Escher_HK639_NC_016158	1.44e-73
23	1388470..1389057	PP_01294;gp43;phage;-;PHAGE_Entero_ES18_NC_006949	1.43e-21
24	1389054..1389371	PP_01295;hypothetical protein;phage;-;PHAGE_Erwini_vB_EhrS_59_NC_048198	1.74e-41
25	1389368..1389784	PP_01296;hypothetical protein;phage;-;PHAGE_Salmon_BTP1_NC_042346	2.83e-27
26	1389777..1390082	PP_01297;hypothetical protein;phage;-;PHAGE_Edward_GF_2_NC_026611	1.43e-50
27	1390082..1390306	PP_01298;hypothetical protein;phage;-;PHAGE_Entero_HK140_NC_019710	1.83e-27
28	1390353..1391063	PP_01299;hypothetical protein;phage;-;PHAGE_Salmon_BTP1_NC_042346	3.66e-156
29	1391076..1391549	PP_01300;methyltransferase;phage;-;PHAGE_Erwini_vB_EhrS_49_NC_048197	2.01e-83
30	1391759..1392679	PP_01302;hypothetical protein;phage;-;PHAGE_Salmon_ST64T_NC_004348	3.75e-16
31	1392687..1393340	PP_01303;EaA protein;phage;-;PHAGE_Entero_c_1_NC_019706	1.02e-31
32	1393340..1393615	PP_01304;hypothetical protein;phage;-;PHAGE_Salmon_ST64T_NC_004348	8.76e-11
33	1393687..1393944	PP_01305;DNA pol III theta;phage;-;PHAGE_Escher_HK639_NC_016158	5.03e-37
34	1394129..1394566	PP_01306;NinB;phage;-;PHAGE_Escher_HK639_NC_016158	9.67e-66
35	1394563..1394880	PP_01307;roi;phage;-;PHAGE_Entero_VT2_Sakai_NC_000902	5.32e-40
36	1394873..1395163	PP_01308;hypothetical protein;phage;-;PHAGE_Entero_mEp237_NC_019704	3.46e-61
37	1395160..1395522	PP_01309;Holliday junction resolvase RusA;phage;-;PHAGE_Entero_mEp237_NC_019704	4.19e-68
38	1395519..1396325	PP_01310;hypothetical protein;phage;-;PHAGE_Thalas_BA3_NC_009990	5.49e-49
39	1396441..1397250	PP_01312;late transcription antitermination protein;phage;-;PHAGE_Entero_phi80_NC_021190	3.12e-162
40	1397608..1397877	PP_01313;holin;phage;-;PHAGE_Entero_HK225_NC_019717	5.48e-42
41	1397849..1398352	PP_01314;lysin;phage;-;PHAGE_Salmon_vB_SemP_Emek_NC_018275	1.98e-101
42	1398349..1398813	PP_01315;endopeptidase;phage;-;PHAGE_Entero_phi80_NC_021190	8.57e-60
43	1398889..1399113	PP_01316;hypothetical protein;phage;-;PHAGE_Rhizob_vB_RleM_PPF1_NC_025427	3.22e-18
44	1399388..1399822	PP_01317;terminase small subunit;phage;-;PHAGE_Entero_Sf101_NC_027398	2.85e-54
45	1399819..1401066	PP_01318;terminase large subunit;phage;-;PHAGE_Salmon_vB_SosS_Oslo_NC_018279	0
46	1401082..1402431	PP_01319;portal protein;phage;-;PHAGE_Salmon_vB_SosS_Oslo_NC_018279	0
47	1402391..1403317	PP_01320;putative head morphogenesis protein;phage;-;PHAGE_Salmon_vB_SosS_Oslo_NC_018279	0
48	1403320..1404585	PP_01321;hypothetical protein;phage;-;PHAGE_Salmon_vB_SosS_Oslo_NC_018279	0
49	1404598..1405047	PP_01322;hypothetical protein;phage;-;PHAGE_Salmon_SPN3UB_NC_019545	4.21e-89
50	1405065..1406141	PP_01323;putative coat protein;phage;-;PHAGE_Pseudo_phi297_NC_016762	0
51	1406151..1406444	PP_01324;gp10;phage;-;PHAGE_Entero_ES18_NC_006949	1.97e-26
52	1406503..1406907	PP_01325;hypothetical protein;phage;-;PHAGE_Salmon_vB_SosS_Oslo_NC_018279	2.69e-80
53	1407184..1407357	PP_01327;hypothetical protein;phage;-;PHAGE_Salmon_vB_SosS_Oslo_NC_018279	1.48e-14
54	1407357..1407707	PP_01328;hypothetical protein;phage;-;PHAGE_Erwini_vB_EhrS_59_NC_048198	2.9e-48
55	1407710..1408078	PP_01329;hypothetical protein;phage;-;PHAGE_Erwini_vB_EhrS_59_NC_048198	1.1e-65
56	1408075..1408458	PP_01330;hypothetical protein;phage;-;PHAGE_Cronob_ENT47670_NC_019927	5.67e-52
57	1408517..1409272	PP_01331;major tail protein;phage;-;PHAGE_Erwini_vB_EhrS_59_NC_048198	2.52e-75
58	1409323..1410066	PP_01332;hypothetical protein;phage;-;PHAGE_Cronob_ENT47670_NC_019927	3.79e-79
59	1410121..1412454	PP_01333;tail length tape-measure protein;phage;-;PHAGE_Salmon_vB_SosS_Oslo_NC_018279	0
60	1412454..1412936	PP_01334;hypothetical protein;phage;-;PHAGE_Cronob_ENT47670_NC_019927	4.13e-49
61	1412920..1413390	PP_01335;hypothetical protein;phage;-;PHAGE_Aeromo_pIS4_A_NC_042037	1.95e-38
62	1413390..1413782	PP_01336;tail assembly protein;phage;-;PHAGE_Erwini_vB_EhrS_59_NC_048198	1.69e-43
63	1413769..1416276	PP_01337;putative tail protein;phage;-;PHAGE_Cronob_ENT47670_NC_019927	0
64	1416341..1417618	PP_01338;tail fibers protein;phage;-;PHAGE_Salmon_64795_sal3_NC_031918	2.81e-44
65	1417635..1418957	PP_01339;tail fiber protein;phage;-;PHAGE_Serrat_Moabite_NC_048792	8.29e-33
66	1418998..1420479	PP_01340;O-antigen conversion protein C;phage;-;PHAGE_Salmon_ST64T_NC_004348	7.49e-45
67	1420519..1421430	PP_01341;O-antigen conversion protein;phage;-;PHAGE_Salmon_SPN9CC_NC_017985	0
68	1421427..1421852	PP_01342;putative flippase;phage;-;PHAGE_Entero_SfV_NC_003444	1.77e-41
69	1422025..1423080	PP_01343;Integrase;phage;-;PHAGE_Salmon_g341c_NC_013059	0
70	1423508..1424440	PP_01344;hypothetical protein;phage;-;PHAGE_Entero_VT2phi_272_NC_028656	0

## Sheet: UTI-24-29
#	CDS Position	BLAST Hit	E-Value
1	2996244..2996537	PP_02792;hypothetical protein;phage;-;PHAGE_Cronob_ESSI_2_NC_047854	0
2	2996545..2996757	PP_02793;hypothetical protein;phage;-;PHAGE_Cronob_ESSI_2_NC_047854	7.29e-77
3	2996847..2997521	PP_02794;hypothetical protein;phage;-;PHAGE_Cronob_ESSI_2_NC_047854	2.33e-57
4	2997622..2997903	PP_02795;tail fiber assembly;phage;-;PHAGE_Entero_fiAA91_ss_NC_022750	1.03e-45
5	2997900..2998295	PP_02796;tail fiber protein;phage;-;PHAGE_Cronob_ESSI_2_NC_047854	4.94e-161
6	2998283..2998504	PP_02797;tail protein;phage;-;PHAGE_Pseudo_phi3_NC_030940	5.66e-56
7	2998578..2998844	PP_02798;baseplate J/gp47 family protein;phage;-;PHAGE_Cronob_ESSI_2_NC_047854	0
8	2999316..2999591	PP_02800;tail tape measure protein;phage;-;PHAGE_Cronob_ESSI_2_NC_047854	0
9	2999778..3000194	PP_02801;tail assembly chaperone;phage;-;PHAGE_Vibrio_PV94_NC_027368	4.22e-16
10	3000194..3000412	PP_02802;hypothetical protein;phage;-;PHAGE_Cronob_ESSI_2_NC_047854	1.91e-42
11	3000414..3001277	PP_02803;hypothetical protein;phage;-;PHAGE_Cronob_ESSI_2_NC_047854	6.84e-57
12	3001243..3001689	PP_02804;holin gp22;phage;-;PHAGE_Burkho_KS9_NC_013055	8.39e-22
13	3001689..3001913	PP_02805;putative tail tube protein;phage;-;PHAGE_Aeromo_phiO18P_NC_009542	1.03e-52
14	3001910..3002395	PP_02806;tail sheath;phage;-;PHAGE_Haemop_HP2_NC_003315	7.75e-136
15	3002543..3002782	PP_02807;putative tail completion protein;phage;-;PHAGE_Aeromo_phiO18P_NC_009542	8.3e-30
16	3002835..3004133	PP_02808;tail protein;phage;-;PHAGE_Cronob_ESSI_2_NC_047854	2.15e-39
17	3004229..3004744	PP_02809;head completion/stabilization protein;phage;-;PHAGE_Cronob_ESSI_2_NC_047854	3.37e-65
18	3005137..3005865	PP_02810;putative terminase endonuclease subunit;phage;-;PHAGE_Cronob_ESSI_2_NC_047854	4.97e-82
19	3005883..3006614	PP_02811;major capsid protein, P2 family;phage;-;PHAGE_Cronob_ESSI_2_NC_047854	7.31e-177
20	3006621..3007337	PP_02812;GPO family capsid scaffolding protein;phage;-;PHAGE_Cronob_ESSI_2_NC_047854	9.75e-77
21	3007337..3008005	PP_02813;putative terminase ATPase subunit;phage;-;PHAGE_Cronob_ESSI_2_NC_047854	0
22	3008269..3009000	PP_02814;phage portal protein;phage;-;PHAGE_Cronob_ESSI_2_NC_047854	3.85e-171
23	3009038..3010507	PP_02815;hypothetical protein;phage;-;PHAGE_Cronob_ESSI_2_NC_047854	1.74e-46
24	3012502..3012990	PP_02818;hypothetical protein;phage;-;PHAGE_Ralsto_RSY1_NC_025115	0
25	3013051..3013896	PP_02819;hypothetical protein;phage;-;PHAGE_Klebsi_ST16_OXA48phi5.4_NC_049450	6.19e-17
26	3013893..3014846	PP_02820;putative exonuclease;phage;-;PHAGE_Entero_mEp460_NC_019716	2.63e-31
27	3016087..3017199	PP_02822;ribosomal protein S15P/S13E;phage;-;PHAGE_Escher_pro147_NC_028896	1.81e-57
28	3017617..3018093	PP_02823;C protein;phage;-;PHAGE_Escher_pro483_NC_028943	3e-60
29	3018183..3019085	PP_02824;integrase;phage;-;PHAGE_Escher_pro483_NC_028943	0
30	3019138..3019860	PP_02825;Anaerobic ribonucleoside-triphosphate reductase-activating protein;phage;-;PHAGE_Clostr_phiCD211_NC_029048	2.88e-09
31	3020306..3020569	PP_02827;putative transposase OrfB;phage;-;PHAGE_Shigel_Sf6_NC_005344	0
32	3020600..3020977	PP_02828;ISSod1, transposase OrfA;phage;-;PROPHAGE_Shewan_MR-1	6.43e-10
33	3023101..3023643	PP_02830;DMSO reductase anchor subunit C;phage;-;PHAGE_Escher_RCS47_NC_042128	4.38e-20
34	3023811..3024938	PP_02831;Anaerobic dimethyl sulfoxide reductase subunit B;phage;-;PHAGE_Escher_RCS47_NC_042128	8.49e-90
35	3024938..3025753	PP_02832;Dimethyl sulfoxide reductase DmsA;phage;-;PHAGE_Escher_RCS47_NC_042128	0
36	3025792..3027024	PP_02833;gp287;phage;-;PHAGE_Bacill_G_NC_023719	1.11e-08
37	3027337..3027945	PP_02834;gp70;phage;-;PHAGE_Bacill_G_NC_023719	1.34e-103
38	3028882..3030084	PP_02836;FtsK;phage;-;PHAGE_Mycoba_Baka_NC_042316	4.24e-102
39	3030952..3032067	PP_02838;gp344;phage;-;PHAGE_Bacill_G_NC_023719	9.08e-65
40	3032171..3032554	PP_02839;ABC transporter;phage;-;PHAGE_Bacill_SPbeta_NC_001884	2.99e-17
41	3032786..3034111	PP_02840;ABC transporter;phage;-;PHAGE_Bacill_SPbeta_NC_001884	4.43e-17
intact
Region 2, total 20 CDS
#	CDS Position	BLAST Hit	E-Value
1	3088970..3090211	PP_02888;N-acetylmuramoyl-L-alanine amidase;phage;-;PHAGE_Rhizob_vB_RleM_P10VF_NC_025429	5.57e-11
2	3090211..3091173	PP_02889;hypothetical protein;phage;-;PHAGE_Entero_cdtI_NC_009514	4.18e-40
3	3092463..3092708	PP_02892;probable ss-1,3-N-acetylglucosaminyltransferase;phage;-;PHAGE_Staphy_phiN315_NC_004740	4.42e-06
4	3092701..3093186	PP_02893;tail fiber assembly protein;phage;-;PHAGE_Salmon_SW9_NC_049459	9.07e-49
5	3093189..3093701	PP_02894;tail fiber protein;phage;-;PHAGE_Salmon_SEN5_NC_028701	2.17e-31
6	3093726..3094748	PP_02895;tail protein;phage;-;PHAGE_Klebsi_ST16_OXA48phi5.4_NC_049450	3.86e-30
7	3095136..3096044	PP_02896;putative phage tail protein;phage;-;PHAGE_Escher_vB_EcoM_ECO1230_10_NC_027995	5.68e-82
8	3096149..3098170	PP_02897;putative baseplate assembly protein with lysozyme;phage;-;PHAGE_Pseudo_PPpW_3_NC_023006	7.99e-26
9	3098738..3099424	PP_02898;putative tail protein;phage;-;PHAGE_Vibrio_vB_VpaM_MAR_NC_019722	3.82e-36
10	3099417..3100172	PP_02899;putative tail protein X;phage;-;PHAGE_Pseudo_PPpW_3_NC_023006	1.15e-08
11	3100159..3101313	PP_02900;putative tail protein GpU;phage;-;PHAGE_Pseudo_PPpW_3_NC_023006	5.97e-23
12	3101310..3102350	PP_02901;tail length tape measure protein;phage;-;PHAGE_Entero_HK140_NC_019710	4.34e-06
13	3102437..3103726	PP_02902;gp41;phage;-;PHAGE_Burkho_BcepMu_NC_005882	6.17e-05
14	3103792..3104268	PP_02903;tail protein;phage;-;PHAGE_Escher_vB_EcoM_ep3_NC_025430	2.09e-10
15	3104374..3105894	PP_02904;contractile tail sheath protein;phage;-;PROPHAGE_Xylell_Temecula1	1.09e-74
16	3105896..3107581	PP_02905;baseplate assembly protein V;phage;-;PHAGE_Escher_P2_NC_041848	2.66e-16
17	3107721..3108440	PP_02906;hypothetical protein;phage;-;PHAGE_Escher_vB_EcoM_ECOO78_NC_041926	8.06e-05
18	3108529..3109470	PP_02907;putative minor tail protein Z;phage;-;PHAGE_Pseudo_PPpW_3_NC_023006	1.43e-17
19	3110922..3112205	PP_02909;hypothetical protein;phage;-;PHAGE_Entero_c_1_NC_019706	3.82e-23
20	3112278..3114536	PP_02910;head maturation protease;phage;-;PHAGE_Entero_c_1_NC_019706	0
incomplete
Region 3, total 23 CDS
#	CDS Position	BLAST Hit	E-Value
1	3118392..3119387	PP_02914;terminase small subunit;phage;-;PHAGE_Entero_c_1_NC_019706	1.92e-68
2	3121431..3122120	PP_02917;Csp;phage;-;PHAGE_Lactoc_bIL312_NC_002671	5.29e-22
3	3122120..3122893	PP_02918;hypothetical protein;phage;-;PHAGE_Entero_mEp390_NC_019721	2.34e-42
4	3123134..3123283	PP_02919;endolysin;phage;-;PHAGE_Cronob_ENT39118_NC_019934	1.09e-111
5	3123412..3124200	PP_02920;putative holin;phage;-;PHAGE_Entero_mEp390_NC_019721	2.68e-35
6	3124268..3125740	PP_02921;putative holin;phage;-;PHAGE_Entero_mEp390_NC_019721	1.67e-43
7	3125959..3126975	PP_02922;16 kDa heat shock protein A;phage;-;PHAGE_Agroba_Atu_ph07_NC_042013	2.69e-20
8	3128035..3129183	PP_02924;Csp;phage;-;PHAGE_Lactoc_bIL312_NC_002671	1.8e-22
9	3132067..3133125	PP_02928;bacteriophage antitermination protein Q;phage;-;PHAGE_Salmon_Fels_1_NC_010391	5.63e-152
10	3133146..3134132	PP_02929;hypothetical protein;phage;-;PHAGE_Serrat_Eta_NC_021563	7.03e-08
11	3134144..3136312	PP_02930;putative bacteriophage DNA primase;phage;-;PHAGE_Salmon_Fels_1_NC_010391	3.49e-168
12	3136496..3137548	PP_02931;putative helicase;phage;-;PHAGE_Salmon_Fels_1_NC_010391	0
13	3137864..3138238	PP_02932;hypothetical protein;phage;-;PHAGE_Salmon_Fels_1_NC_010391	2.66e-35
14	3138351..3139292	PP_02933;repressor;phage;-;PHAGE_Entero_SfV_NC_003444	6.33e-26
15	3139289..3140008	PP_02934;repressor;phage;-;PHAGE_Entero_SfV_NC_003444	7.59e-142
16	3140033..3141076	PP_02935;hypothetical protein;phage;-;PHAGE_Entero_phiP27_NC_003356	5.64e-05
17	3143132..3143650	PP_02937;hypothetical protein;phage;-;PHAGE_Salmon_Fels_1_NC_010391	2.39e-52
18	3143685..3144977	PP_02938;hypothetical protein;phage;-;PHAGE_Salmon_Fels_1_NC_010391	5.97e-20
19	3145110..3146336	PP_02939;hypothetical protein;phage;-;PHAGE_Salmon_Fels_1_NC_010391	1.07e-44
20	3146832..3147524	PP_02941;phage regulatory protein Rha;phage;-;PHAGE_Pseudo_PS_1_NC_029066	4.56e-16
21	3148069..3148362	PP_02943;hypothetical protein;phage;-;PHAGE_Salmon_Fels_1_NC_010391	1.62e-32
22	3149645..3151213	PP_02946;bacteriophage excisionase;phage;-;PHAGE_Phage_Gifsy_2_NC_010393	7.31e-33
23	3151896..3154529	PP_02947;putative bacteriophage integrase;phage;-;PHAGE_Salmon_Fels_1_NC_010391	0
incomplete
Region 4, total 21 CDS
#	CDS Position	BLAST Hit	E-Value
1	3475974..3476552	PP_03263;putative flippase;phage;-;PHAGE_Entero_SfV_NC_003444	6.8e-41
2	3476597..3478072	PP_03264;GtrB;phage;-;PHAGE_Entero_ST104_NC_005841	3.31e-168
3	3479498..3481489	PP_03266;ISSod1, transposase OrfA;phage;-;PROPHAGE_Shewan_MR-1	6.43e-10
4	3481479..3482099	PP_03267;putative transposase OrfB;phage;-;PHAGE_Shigel_Sf6_NC_005344	4.97e-163
5	3482099..3482428	PP_03268;hypothetical protein;phage;-;PHAGE_Entero_mEp237_NC_019704	1.05e-39
6	3482440..3483330	PP_03269;gp64;phage;-;PHAGE_Entero_ES18_NC_006949	7.14e-55
7	3483710..3484177	PP_03271;Hot;phage;-;PHAGE_Entero_P1_NC_005856	6.99e-40
8	3484189..3484671	PP_03272;EaA protein;phage;-;PHAGE_Entero_mEp390_NC_019721	3.91e-73
9	3486310..3486801	PP_03274;hypothetical protein;phage;-;PHAGE_Escher_Av_05_NC_025830	6.73e-07
10	3486926..3487837	PP_03275;putative Eaa protein;phage;-;PHAGE_Salmon_SPN3UB_NC_019545	4.44e-37
11	3488496..3489944	PP_03277;hypothetical protein;phage;-;PHAGE_Salmon_vB_SemP_Emek_NC_018275	2.6e-41
12	3490383..3491282	PP_03279;hypothetical protein;phage;-;PHAGE_Salmon_BTP1_NC_042346	2.46e-21
13	3491315..3493177	PP_03280;hypothetical protein;phage;-;PHAGE_Erwini_vB_EhrS_59_NC_048198	1.51e-42
14	3493234..3494208	PP_03281;hypothetical protein;phage;-;PHAGE_Salmon_ST160_NC_014900	3.86e-49
15	3494303..3494818	PP_03282;putative ren-like protein;phage;-;PHAGE_Escher_HK639_NC_016158	7.73e-55
16	3494796..3495773	PP_03283;gene P protein;phage;-;PHAGE_Entero_HK022_NC_002166	0
17	3495849..3496268	PP_03284;O protein;phage;-;PHAGE_Escher_phage_NC_004913	1.61e-110
18	3496288..3496758	PP_03285;cII protein;phage;-;PHAGE_Entero_lambda_NC_001416	1.9e-37
19	3496844..3497947	PP_03286;prophage antirepressor;phage;-;PHAGE_Entero_mEpX1_NC_019709	6.31e-36
20	3497951..3498400	PP_03287;prophage repressor;phage;-;PHAGE_Entero_mEpX1_NC_019709	8.7e-106
21	3500832..3501803	PP_03291;hypothetical protein;phage;-;PHAGE_Entero_HK225_NC_019717	8.65e-25

## Sheet: UTI-24-68
Contig_27
#	CDS Position	BLAST Hit	E-Value
1	194150..194812	PP_00185;putative DNA polymerase III epsilon subunit;phage;-;PHAGE_Cronob_vB_CsaM_GAP32_NC_019401	1.31e-20
2	195598..195828	PP_00187;putative DNA polymerase;phage;-;PHAGE_Pectob_ZF40_NC_019522	7.91e-23
3	197235..197573	PP_00190;hypothetical protein;phage;-;PHAGE_Salmon_SEN1_NC_029003	1.83e-10
4	197962..199041	PP_00191;integrase;phage;-;PHAGE_Entero_HK022_NC_002166	8.4e-85
5	199016..199288	PP_00192;excisionase;phage;-;PHAGE_Entero_HK022_NC_002166	1.58e-05
6	199844..200347	PP_00193;hypothetical protein;phage;-;PHAGE_Pectob_ZF40_NC_019522	5.05e-60
7	200344..200562	PP_00194;hypothetical protein;phage;-;PHAGE_Entero_SfMu_NC_027382	7.12e-11
8	200559..202922	PP_00195;putative exonuclease;phage;-;PHAGE_Pectob_ZF40_NC_019522	1.3e-112
9	203269..203568	PP_00196;hypothetical protein;phage;-;PHAGE_Entero_HK225_NC_019717	8.09e-17
10	203645..203851	PP_00197;prophage Kil protein;phage;-;PHAGE_Cronob_phiES15_NC_018454	4.98e-25
11	204219..204620	PP_00199;putative transcriptional repressor DicA;phage;-;PHAGE_Cronob_phiES15_NC_018454	8.16e-43
12	204919..205407	PP_00200;putative cII repressor;phage;-;PHAGE_Pectob_ZF40_NC_019522	2.14e-12
13	205523..206272	PP_00201;primosomal protein I;phage;-;PHAGE_Shigel_POCJ13_NC_025434	1.26e-49
14	206275..207024	PP_00202;DNA replication protein DnaC;phage;-;PHAGE_Salmon_SPN3UB_NC_019545	1.74e-139
15	207300..207992	PP_00204;hypothetical protein;phage;-;PHAGE_Salmon_SPN1S_NC_016761	4.37e-68
16	207989..208405	PP_00205;hypothetical protein;phage;-;PHAGE_Edward_GF_2_NC_026611	9.75e-17
17	208750..209388	PP_00207;putative Eaa protein;phage;-;PHAGE_Salmon_SPN3UB_NC_019545	3.41e-36
18	209953..210105	PP_00209;host killer protein;phage;-;PHAGE_Entero_933W_NC_000924	2.85e-06
19	210350..211474	PP_00210;DNA strand exchange and recombination protein with protease and nuclease activity;phage;-;PROPHAGE_Escher_MG1655	4.02e-172
20	211495..211728	PP_00211;hypothetical protein;phage;-;PHAGE_Entero_mEp237_NC_019704	5.76e-36
21	212076..212669	PP_00212;hypothetical protein;phage;-;PHAGE_Phage_Gifsy_2_NC_010393	6.8e-66
22	212848..214827	PP_00214;putative methylase;phage;-;PHAGE_Pectob_ZF40_NC_019522	0
23	214824..215120	PP_00215;hypothetical protein;phage;-;PHAGE_Erwini_phiEt88_NC_015295	1.3e-42
24	215921..216268	PP_00217;holin;phage;-;PHAGE_Entero_SfV_NC_003444	8.27e-50
25	216271..216687	PP_00218;hypothetical protein;phage;-;PHAGE_Entero_JenP1_NC_029028	6.05e-54
26	216690..217214	PP_00219;hypothetical protein;phage;-;PHAGE_Salmon_SEN5_NC_028701	1.16e-24
27	217960..218991	PP_00221;terminase small subunit;phage;-;PHAGE_Serrat_Parlo_NC_048758	9.81e-38
28	218981..220252	PP_00222;putative terminase large subunit;phage;-;PHAGE_Salmon_SSU5_NC_018843	2.71e-16
29	222530..224101	PP_00225;gp18;phage;-;PHAGE_Burkho_Bcep1_NC_005263	4.32e-22
intact
Region 2, total 61 CDS
#	CDS Position	BLAST Hit	E-Value
1	235889..237115	PP_00241;putative baseplate protein;phage;-;PHAGE_Vibrio_vB_VchM_138_NC_019518	2.09e-05
2	237722..239353	PP_00243;hinge connector of long tail fiber distal connector;phage;-;PHAGE_Entero_RB49_NC_005066	9.28e-11
3	239372..239899	PP_00244;tail fiber assembly protein;phage;-;PHAGE_Salmon_SW9_NC_049459	2.22e-47
4	239991..240968	PP_00245;probable ss-1,3-N-acetylglucosaminyltransferase;phage;-;PHAGE_Staphy_phiN315_NC_004740	1.35e-07
5	241436..242068	PP_00246;integrase;phage;-;PHAGE_Entero_HK106_NC_019768	6.87e-54
6	242046..242498	PP_00247;integrase;phage;-;PHAGE_Entero_HK022_NC_002166	2.27e-17
7	242807..243046	PP_00249;hypothetical protein;phage;-;PHAGE_Entero_phi80_NC_021190	4.76e-37
8	243316..243924	PP_00251;hypothetical protein;phage;-;PHAGE_Pseudo_PMG1_NC_016765	9.2e-51
9	244296..245405	PP_00253;conserved hypothetical bacteriophage protein;phage;-;PHAGE_Phage_Gifsy_2_NC_010393	0
10	245418..248384	PP_00254;RecE;phage;-;PHAGE_Salmon_SPN3UB_NC_019545	0
11	248530..248817	PP_00255;hypothetical protein;phage;-;PHAGE_Salmon_SPN3UB_NC_019545	6.66e-53
12	248905..249063	PP_00256;hypothetical protein;phage;-;PHAGE_Entero_HK225_NC_019717	1.44e-26
13	250394..250639	PP_00260;hypothetical protein;phage;-;PHAGE_Salmon_vB_SosS_Oslo_NC_018279	1.7e-37
14	250675..251325	PP_00261;hypothetical protein;phage;-;PHAGE_Entero_HK225_NC_019717	6.54e-153
15	251313..251579	PP_00262;hypothetical protein;phage;-;PHAGE_Entero_HK225_NC_019717	7.57e-61
16	251940..252329	PP_00264;prophage repressor;phage;-;PHAGE_Entero_mEp237_NC_019704	1.79e-62
17	252431..252664	PP_00265;regulatory protein;phage;-;PHAGE_Salmon_SEN34_NC_028699	3.3e-29
18	252667..253209	PP_00266;CII decision making protein;phage;-;PHAGE_Entero_phi80_NC_021190	8.86e-63
19	253324..254322	PP_00267;DNA replication protein O;phage;-;PHAGE_Erwini_vB_EhrS_59_NC_048198	8.64e-48
20	254319..255014	PP_00268;replication protein 14;phage;-;PHAGE_Escher_HK639_NC_016158	4.71e-75
21	255031..255342	PP_00269;Ren protein;phage;-;PHAGE_Entero_SfI_NC_027339	3.39e-05
22	255339..255950	PP_00270;hypothetical protein;phage;-;PHAGE_Salmon_ST160_NC_014900	5.08e-50
23	255947..256543	PP_00271;hypothetical protein;phage;-;PHAGE_Entero_mEp390_NC_019721	7.4e-23
24	256767..257279	PP_00273;hypothetical protein;phage;-;PHAGE_Escher_TL_2011b_NC_019445	1.97e-90
25	257276..258142	PP_00274;hypothetical protein;phage;-;PHAGE_Escher_P13374_NC_018846	5.46e-23
26	258135..258737	PP_00275;putative Ead/Ea22-like protein;phage;-;PHAGE_Entero_Tyrion_NC_031077	5.35e-41
27	258737..258964	PP_00276;hypothetical protein;phage;-;PHAGE_Entero_Tyrion_NC_031077	1.75e-42
28	260291..260524	PP_00280;hypothetical protein;phage;-;PHAGE_Entero_mEp237_NC_019704	2.01e-45
29	260642..260890	PP_00281;hypothetical protein;phage;-;PHAGE_Entero_mEp237_NC_019704	4.45e-54
30	260928..261527	PP_00282;hypothetical protein;phage;-;PHAGE_Phage_Gifsy_2_NC_010393	2.76e-130
31	261527..261733	PP_00283;hypothetical protein;phage;-;PHAGE_Phage_Gifsy_2_NC_010393	2.19e-29
32	261736..262026	PP_00284;hypothetical protein;phage;-;PHAGE_Entero_mEp237_NC_019704	1.74e-61
33	262023..262379	PP_00285;endodeoxyribonuclease;phage;-;PHAGE_Entero_HK225_NC_019717	7.72e-73
34	262376..262522	PP_00286;hypothetical protein;phage;-;PHAGE_Salmon_SEN34_NC_028699	6.94e-19
35	262512..263309	PP_00287;antitermination protein Q;phage;-;PHAGE_Salmon_SPN3UB_NC_019545	0
36	264167..264472	PP_00288;gp53;phage;-;PHAGE_Entero_N15_NC_001901	2.1e-50
37	264469..264999	PP_00289;putative R protein;phage;-;PHAGE_Entero_BP_4795_NC_004813	6.7e-100
38	264978..265541	PP_00290;phage-tail assembly-like protein;phage;-;PROPHAGE_Salmon_LT2	1.12e-81
39	265918..266913	PP_00291;terminase small subunit;phage;-;PHAGE_Burkho_BcepMigl_NC_019917	3.12e-50
40	266897..268210	PP_00292;hypothetical protein;phage;-;PHAGE_Pseudo_YMC11/02/R656_NC_028657	0
41	268212..269615	PP_00293;putative portal vertex protein;phage;-;PHAGE_Acinet_vB_AbaS_TRS1_NC_031098	8.5e-88
42	269602..270714	PP_00294;head morphogenesis protein;phage;-;PHAGE_Pseudo_PS_1_NC_029066	1.59e-111
43	270867..271118	PP_00296;hypothetical protein;phage;-;PHAGE_Bacill_SPP1_NC_004166	1.41e-27
44	271801..272589	PP_00298;hypothetical protein;phage;-;PHAGE_Dinoro_vB_DshS_R5C_NC_041921	4.54e-39
45	272599..273546	PP_00299;major capsid protein;phage;-;PHAGE_Vibrio_pYD38_B_NC_021561	4.1e-148
46	273907..275367	PP_00301;hypothetical protein;phage;-;PHAGE_Escher_ECP1_NC_049926	0
47	275753..276334	PP_00303;hypothetical protein;phage;-;PHAGE_Mycoba_Alsfro_NC_023862	4e-33
48	276328..276909	PP_00304;hypothetical protein;phage;-;PHAGE_Entero_mEp390_NC_019721	4.29e-89
49	276906..277301	PP_00305;putative head-tail joining protein;phage;-;PHAGE_Acinet_vB_AbaS_TRS1_NC_031098	3.91e-16
50	277303..277503	PP_00306;hypothetical protein;phage;-;PHAGE_Pseudo_PS_1_NC_029066	8.28e-05
51	277490..277873	PP_00307;hypothetical protein;phage;-;PHAGE_Pseudo_phiPSA1_NC_024365	5.84e-31
52	277875..278255	PP_00308;tail protein;phage;-;PHAGE_Raoult_RP180_NC_048181	3.6e-24
53	278252..278644	PP_00309;putative tail terminator protein;phage;-;PHAGE_Acinet_vB_AbaS_TRS1_NC_031098	2.9e-15
54	278669..279832	PP_00310;putative major tail protein;phage;-;PHAGE_Acinet_vB_AbaS_TRS1_NC_031098	2.15e-27
55	279895..280449	PP_00311;hypothetical protein;phage;-;PHAGE_Pseudo_phiPSA1_NC_024365	9.28e-13
56	280755..283913	PP_00312;putative minor tail protein;phage;-;PHAGE_Pseudo_LPB1_NC_027298	1.21e-73
57	283913..284377	PP_00313;hypothetical protein;phage;-;PHAGE_Pseudo_PAJU2_NC_011373	9.64e-45
58	284374..284862	PP_00314;hypothetical protein;phage;-;PHAGE_Pseudo_YMC11/07/P54_PAE_BP_NC_030909	1.62e-35
59	285215..285595	PP_00315;hypothetical protein;phage;-;PHAGE_Pseudo_YMC11/07/P54_PAE_BP_NC_030909	2.27e-23
60	285592..288309	PP_00316;tail protein;phage;-;PHAGE_Pseudo_PS_1_NC_029066	3.67e-123
61	288365..290926	PP_00317;hypothetical protein;phage;-;PHAGE_Pseudo_PS_1_NC_029066	3.39e-21
Contig_24
#	CDS Position	BLAST Hit	E-Value
1	194983..195891	PP_00181;integrase;phage;-;PHAGE_Klebsi_ST13_OXA48phi12.1_NC_049453	0
2	196573..197223	PP_00183;repressor CI;phage;-;PHAGE_Klebsi_ST13_OXA48phi12.1_NC_049453	3.74e-63
3	197311..197547	PP_00184;regulatory protein;phage;-;PHAGE_Vibrio_Valm_yong1_NC_049477	1.34e-08
4	197582..198091	PP_00185;bacteriophage regulatory protein CII;phage;-;PHAGE_Salmon_Fels_2_NC_010463	1.23e-120
5	198099..198299	PP_00186;hypothetical protein;phage;-;PHAGE_Klebsi_ST437_OXA245phi4.2_NC_049449	1.64e-39
6	198263..198604	PP_00187;hypothetical protein;phage;-;PHAGE_Salmon_Fels_2_NC_010463	6.49e-72
7	198672..198905	PP_00188;hypothetical protein;phage;-;PHAGE_Salmon_Fels_2_NC_010463	5.26e-42
8	198905..199132	PP_00189;DksA-like zinc finger domain containing protein;phage;-;PHAGE_Salmon_Fels_2_NC_010463	2.47e-49
9	199129..199983	PP_00190;DNA adenine methylase-like protein;phage;-;PHAGE_Salmon_Fels_2_NC_010463	6.62e-163
10	199980..201164	PP_00191;putative C-specific methylase;phage;-;PHAGE_Escher_K1_ind(2)_NC_041898	5.14e-107
11	201161..203512	PP_00192;replication protein;phage;-;PHAGE_Salmon_SEN8_NC_047753	0
12	203674..203862	PP_00193;hypothetical protein;phage;-;PHAGE_Salmon_SEN8_NC_047753	4.09e-37
13	203874..204107	PP_00194;DNA damage inducible protein;phage;-;PHAGE_Klebsi_ST15_OXA48phi14.1_NC_049454	6.64e-48
14	204487..205542	PP_00195;portal protein;phage;-;PHAGE_Klebsi_ST15_OXA48phi14.1_NC_049454	0
15	205539..206264	PP_00196;terminase-like family protein;phage;-;PHAGE_Escher_500465_1_NC_049342	5.37e-115
16	206264..208030	PP_00197;terminase ATPase subunit family protein;phage;-;PHAGE_Escher_500465_1_NC_049342	0
17	208173..209006	PP_00198;capsid scaffolding protein;phage;-;PHAGE_Salmon_RE_2010_NC_019488	0
18	209023..210084	PP_00199;major capsid protein;phage;-;PHAGE_Salmon_RE_2010_NC_019488	0
19	210088..210738	PP_00200;terminase endonuclease subunit;phage;-;PHAGE_Salmon_RE_2010_NC_019488	9.18e-153
20	210832..211296	PP_00201;head completion/stabilization protein;phage;-;PHAGE_Salmon_SEN8_NC_047753	9.46e-111
21	211296..211499	PP_00202;tail protein;phage;-;PHAGE_Klebsi_ST13_OXA48phi12.1_NC_049453	3.44e-44
22	211503..211718	PP_00203;holin;phage;-;PHAGE_Klebsi_ST437_OXA245phi4.2_NC_049449	2.47e-41
23	211699..212208	PP_00204;lysozyme;phage;-;PHAGE_Salmon_SEN8_NC_047753	4.89e-122
24	212213..212590	PP_00205;hypothetical protein;phage;-;PHAGE_Salmon_SEN8_NC_047753	1.42e-81
25	212590..213015	PP_00206;LysB familyglysis regulatory protein;phage;-;PHAGE_Salmon_SEN8_NC_047753	1.25e-91
26	213111..213542	PP_00207;P2 gpR-like tail completion protein;phage;-;PHAGE_Salmon_Fels_2_NC_010463	1.98e-98
27	213535..213981	PP_00208;P2 gpS-like tail completion protein;phage;-;PHAGE_Salmon_Fels_2_NC_010463	2.03e-100
28	214050..214628	PP_00209;baseplate assembly protein V;phage;-;PHAGE_Salmon_RE_2010_NC_019488	1.9e-136
29	214625..214984	PP_00210;phage baseplate assembly protein;phage;-;PROPHAGE_Salmon_Ty2	1.05e-71
30	214971..215879	PP_00211;baseplate assembly protein;phage;-;PHAGE_Salmon_SEN8_NC_047753	0
31	215872..216477	PP_00212;tail protein I;phage;-;PHAGE_Salmon_RE_2010_NC_019488	7.55e-140
32	216474..217790	PP_00213;variable tail fiber protein;phage;-;PROPHAGE_Salmon_Ty2	0
33	217795..218193	PP_00214;tail fiber assembly protein;phage;-;PHAGE_Shigel_SfIV_NC_022749	4.13e-24
34	218328..219500	PP_00215;major tail sheath protein;phage;-;PHAGE_Salmon_Fels_2_NC_010463	0
35	219510..220025	PP_00216;major tail tube protein;phage;-;PHAGE_Salmon_RE_2010_NC_019488	3.24e-120
36	220080..220382	PP_00217;P2 gpE-like tail protein;phage;-;PHAGE_Salmon_Fels_2_NC_010463	4.55e-62
37	220509..223583	PP_00218;tail tape measure protein;phage;-;PHAGE_Escher_500465_1_NC_049342	0
38	223580..224065	PP_00219;tail protein;phage;-;PHAGE_Salmon_RE_2010_NC_019488	4.2e-111
39	224062..225162	PP_00220;tail protein;phage;-;PHAGE_Salmon_Fels_2_NC_010463	0
40	225232..225450	PP_00221;positive regulator of late gene transcription;phage;-;PHAGE_Klebsi_ST437_OXA245phi4.1_NC_049448	1.89e-43
41	225788..226294	PP_00222;G/U mismatch-specific uracil DNA glycosylase;phage;-;PHAGE_Klebsi_ST13_OXA48phi12.1_NC_049453	7.06e-86
42	226346..228190	PP_00223;RNA polymerase sigma factor;phage;-;PHAGE_Klebsi_ST13_OXA48phi12.1_NC_049453	0
43	228421..230166	PP_00224;DNA primase;phage;-;PHAGE_Klebsi_ST13_OXA48phi12.1_NC_049453	0
44	230331..230546	PP_00225;30S ribosomal protein S21;phage;-;PHAGE_Klebsi_ST13_OXA48phi12.1_NC_049453	5.58e-42
45	230784..231797	PP_00226;glycation-binding protein, predicted protease/chaperone;essential for genome maintenance;phage;-;PROPHAGE_Escher_MG1655	0
Contig_29
#	CDS Position	BLAST Hit	E-Value
1	3..164	PP_00001;putative bacteriophage endolysin;phage;-;PHAGE_Salmon_Fels_1_NC_010391	2.39e-25
2	321..599	PP_00002;putative holin;phage;-;PHAGE_Entero_mEp390_NC_019721	7.56e-44
3	589..981	PP_00003;putative holin;phage;-;PHAGE_Entero_mEp390_NC_019721	5.48e-53
4	1825..2634	PP_00005;late gene regulator;phage;-;PHAGE_Entero_mEp460_NC_019716	1.39e-122
5	2653..3648	PP_00006;hypothetical protein;phage;-;PHAGE_Entero_mEp460_NC_019716	5.31e-174
6	3645..4331	PP_00007;phage antirepressor protein;phage;-;PHAGE_Cronob_ENT47670_NC_019927	7.33e-77
7	4345..4680	PP_00008;putative DNA methyltransferase;phage;-;PHAGE_Salmon_118970_sal3_NC_031940	1.42e-35
8	4677..5669	PP_00009;putative transcriptional activator;phage;-;PHAGE_Salmon_118970_sal3_NC_031940	0
9	5847..6560	PP_00011;uncharacterized phage-encoded protein;phage;-;PHAGE_Aggreg_S1249_NC_013597	6.9e-56
10	6730..7344	PP_00012;hypothetical protein;phage;-;PHAGE_Entero_cdtI_NC_009514	9.03e-58
11	7310..7552	PP_00013;phage protein;phage;-;PHAGE_Aggreg_S1249_NC_013597	5.51e-07
12	7691..8377	PP_00014;transcription regulatory protein prtR;phage;-;PHAGE_Escher_PA28_NC_041935	9.41e-50
13	8369..9250	PP_00015;hypothetical protein;phage;-;PHAGE_Vibrio_K139_NC_003313	1.08e-39
14	10526..10897	PP_00016;hypothetical protein;phage;-;PHAGE_Salmon_ST64B_NC_004313	8.94e-78
15	10954..11781	PP_00017;hypothetical protein;phage;-;PHAGE_Salmon_ST64B_NC_004313	9.15e-151
16	11910..12449	PP_00018;hypothetical protein;phage;-;PHAGE_Entero_cdtI_NC_009514	1.16e-82
17	12610..12864	PP_00020;winged helix-turn-helix transcriptional regulator;phage;-;PHAGE_Escher_503458_NC_049341	1.12e-16
18	13349..14122	PP_00022;phosphoadenylyl-sulfate reductase;phage;-;PHAGE_Acidia_virus_NC_029316	3.28e-06
19	14268..14744	PP_00024;hypothetical protein;phage;-;PHAGE_Erwini_vB_EamM_Bue1_NC_048702	1.71e-11
20	14745..14954	PP_00025;hypothetical protein;phage;-;PHAGE_Escher_vB_EcoS_ESCO41_NC_047820	3.84e-11
21	15167..16618	PP_00026;hypothetical protein;phage;-;PHAGE_Salmon_118970_sal3_NC_031940	4.33e-36
22	16873..18051	PP_00028;integrase;phage;-;PHAGE_Entero_HK022_NC_002166	4.99e-17
intact
Region 2, total 46 CDS
#	CDS Position	BLAST Hit	E-Value
1	385208..385474	PP_00354;virulence protein MsgA;phage;-;PHAGE_Entero_mEp237_NC_019704	1.77e-54
2	385638..386714	PP_00355;O-polysaccharide acetyltransferase protein;phage;-;PHAGE_Salmon_BTP1_NC_042346	2.72e-13
3	387181..387804	PP_00356;tail fiber protein;phage;-;PHAGE_Salmon_SEN34_NC_028699	1.33e-25
4	387804..388484	PP_00357;hypothetical protein;phage;-;PHAGE_Salmon_SEN34_NC_028699	1.24e-136
5	388481..389680	PP_00358;gp61 putative baseplate protein;phage;-;PHAGE_Iodoba_phiPLPE_NC_011142	1e-42
6	389681..390034	PP_00359;putative baseplate component;phage;-;PHAGE_Pantoe_vB_PagM_PSKM_NC_048767	1.62e-15
7	390037..390690	PP_00360;baseplate assembly protein;phage;-;PHAGE_Salmon_SEN34_NC_028699	3.45e-107
8	390752..391105	PP_00361;hypothetical protein;phage;-;PHAGE_Salmon_SEN34_NC_028699	4.76e-39
9	391105..392172	PP_00362;hypothetical protein;phage;-;PHAGE_Salmon_SEN34_NC_028699	0
10	392175..392477	PP_00363;hypothetical protein;phage;-;PHAGE_Salmon_SEN34_NC_028699	1.27e-62
11	392477..393064	PP_00364;hypothetical protein;phage;-;PHAGE_Salmon_SEN34_NC_028699	2.03e-123
12	393064..395073	PP_00365;tail tape measure protein;phage;-;PHAGE_Salmon_SEN34_NC_028699	0
13	395251..395703	PP_00366;hypothetical protein;phage;-;PHAGE_Salmon_SEN34_NC_028699	3.38e-82
14	395707..396147	PP_00367;hypothetical protein;phage;-;PHAGE_Salmon_SEN34_NC_028699	6.93e-73
15	396159..397304	PP_00368;hypothetical protein;phage;-;PHAGE_Salmon_SEN34_NC_028699	0
16	397308..397871	PP_00369;hypothetical protein;phage;-;PHAGE_Salmon_SEN34_NC_028699	1.73e-103
17	397846..398235	PP_00370;hypothetical protein;phage;-;PHAGE_Salmon_SEN34_NC_028699	1.16e-86
18	398222..398770	PP_00371;hypothetical protein;phage;-;PHAGE_Salmon_SEN34_NC_028699	4.58e-100
19	398767..399174	PP_00372;hypothetical protein;phage;-;PHAGE_Salmon_SEN34_NC_028699	2.35e-69
20	399140..399499	PP_00373;hypothetical protein;phage;-;PHAGE_Salmon_SEN34_NC_028699	5.79e-25
21	399542..400489	PP_00374;major capsid protein;phage;-;PHAGE_Klebsi_vB_KpnM_KpV79_NC_042041	1.45e-14
22	400502..400999	PP_00375;hypothetical protein;phage;-;PHAGE_Salmon_SEN34_NC_028699	9.5e-92
23	401006..402226	PP_00376;putative head protein;phage;-;PHAGE_Pectob_ZF40_NC_019522	8.74e-21
24	402230..402847	PP_00377;putative head morphogenesis protein;phage;-;PHAGE_Salmon_SEN34_NC_028699	1.21e-119
25	402864..404330	PP_00378;putative portal protein;phage;-;PHAGE_Salmon_SEN34_NC_028699	0
26	404330..405952	PP_00379;terminase large subunit;phage;-;PHAGE_Salmon_SEN34_NC_028699	0
27	405955..406527	PP_00380;hypothetical protein;phage;-;PHAGE_Pseudo_YMC11/07/P54_PAE_BP_NC_030909	1.17e-61
28	406586..407131	PP_00381;lysis protein Rz;phage;-;PHAGE_Entero_HK225_NC_019717	3.21e-76
29	407128..407652	PP_00382;putative endolysin;phage;-;PHAGE_Cronob_phiES15_NC_018454	3.03e-62
30	407642..407959	PP_00383;gp53;phage;-;PHAGE_Entero_N15_NC_001901	8.06e-31
31	408003..408617	PP_00384;hypothetical protein;phage;-;PHAGE_Pseudo_PMG1_NC_016765	1.3e-59
32	409458..410009	PP_00386;structural protein;phage;-;PHAGE_Pseudo_PAJU2_NC_011373	5.67e-52
33	410294..410728	PP_00387;Q protein;phage;-;PHAGE_Bacter_APSE_2_NC_011551	9.71e-50
34	410798..411103	PP_00388;predicted P-loop ATPase;phage;-;PHAGE_Bacter_APSE_2_NC_011551	7.48e-11
35	411421..413676	PP_00389;DR0530-like primase;phage;-;PHAGE_Salmon_FSLSP088_NC_021780	1.01e-19
36	413680..413880	PP_00390;putative Cro-like protein;phage;-;PHAGE_Bordet_BPP_1_NC_005357	3.95e-12
37	414022..414699	PP_00391;cI;phage;-;PHAGE_Bacter_APSE_2_NC_011551	4.01e-65
38	415270..416193	PP_00393;hypothetical protein;phage;-;PHAGE_Endosy_APSE_1_NC_000935	5.58e-09
39	416196..417497	PP_00394;hypothetical protein;phage;-;PHAGE_Bacter_APSE_2_NC_011551	0
40	417513..418061	PP_00395;Bbp40;phage;-;PHAGE_Bordet_BPP_1_NC_005357	1.17e-88
41	418139..420199	PP_00396;Bbp42;phage;-;PHAGE_Bordet_BPP_1_NC_005357	0
42	421080..421298	PP_00398;hypothetical protein;phage;-;PHAGE_Sodali_phiSG1_NC_007902	8.94e-05
43	421291..421530	PP_00399;hypothetical protein;phage;-;PHAGE_Entero_EcP1_NC_019485	6.66e-20
44	421531..421824	PP_00400;hypothetical protein;phage;-;PHAGE_Endosy_APSE_1_NC_000935	7.15e-35
45	421909..422877	PP_00401;hypothetical protein;phage;-;PHAGE_Pseudo_PMG1_NC_016765	1.97e-43
Contig_3
#	CDS Position	BLAST Hit	E-Value
1	352772..353500	PP_00318;ABC transporter;phage;-;PHAGE_Plankt_PaV_LD_NC_016564	3.41e-36
2	354504..355802	PP_00320;putative bacteriophage integrase;phage;-;PHAGE_Salmon_Fels_1_NC_010391	0
3	355855..356094	PP_00321;bacteriophage excisionase;phage;-;PHAGE_Phage_Gifsy_2_NC_010393	8.73e-34
4	356686..356973	PP_00323;hypothetical protein;phage;-;PHAGE_Salmon_Fels_1_NC_010391	2.13e-24
5	356970..357548	PP_00324;DNA polymerase III beta subunit;phage;-;PHAGE_Shewan_1/41_NC_025458	2.28e-17
6	357561..358139	PP_00325;hypothetical protein;phage;-;PHAGE_Entero_phiP27_NC_003356	1.19e-60
7	358120..358554	PP_00326;hypothetical protein;phage;-;PHAGE_Salmon_Fels_1_NC_010391	3.11e-44
8	358741..359013	PP_00327;hypothetical protein;phage;-;PHAGE_Salmon_Fels_1_NC_010391	2.64e-12
9	359006..359353	PP_00328;hypothetical protein;phage;-;PHAGE_Salmon_Fels_1_NC_010391	7.01e-05
10	359801..359986	PP_00331;hypothetical protein;phage;-;PHAGE_Salmon_Fels_1_NC_010391	9.23e-20
11	360616..361314	PP_00334;cI;phage;-;PHAGE_Escher_HK639_NC_016158	1.33e-103
12	361684..362508	PP_00335;hypothetical protein;phage;-;PHAGE_Entero_phiP27_NC_003356	8.74e-145
13	362505..363428	PP_00336;hypothetical protein;phage;-;PHAGE_Entero_phiP27_NC_003356	1.46e-163
14	363430..364314	PP_00337;putative replication protein DnaC;phage;-;PHAGE_Entero_phiP27_NC_003356	6.28e-109
15	364311..365666	PP_00338;putative helicase;phage;-;PHAGE_Entero_phiP27_NC_003356	0
16	365985..366173	PP_00340;hypothetical protein;phage;-;PHAGE_Serrat_Eta_NC_021563	9.22e-07
17	366170..366985	PP_00341;bacteriophage antitermination protein Q;phage;-;PHAGE_Salmon_Fels_1_NC_010391	2.75e-174
18	367277..367654	PP_00342;hypothetical protein;phage;-;PHAGE_Salmon_118970_sal4_NC_030919	7.37e-51
19	368140..368607	PP_00343;16 kDa heat shock protein A;phage;-;PHAGE_Agroba_Atu_ph07_NC_042013	2.61e-20
20	368927..369313	PP_00344;putative holin;phage;-;PHAGE_Salmon_118970_sal3_NC_031940	1.85e-76
21	369581..369742	PP_00345;putative bacteriophage endolysin;phage;-;PHAGE_Salmon_Fels_1_NC_010391	6.06e-27

## Sheet: UTI-24-81
Contig_8
#	CDS Position	BLAST Hit	E-Value
1	235889..237115	PP_00241;putative baseplate protein;phage;-;PHAGE_Vibrio_vB_VchM_138_NC_019518	2.09e-05
2	237722..239353	PP_00243;hinge connector of long tail fiber distal connector;phage;-;PHAGE_Entero_RB49_NC_005066	9.28e-11
3	239372..239899	PP_00244;tail fiber assembly protein;phage;-;PHAGE_Salmon_SW9_NC_049459	2.22e-47
4	239991..240968	PP_00245;probable ss-1,3-N-acetylglucosaminyltransferase;phage;-;PHAGE_Staphy_phiN315_NC_004740	1.35e-07
5	241436..242068	PP_00246;integrase;phage;-;PHAGE_Entero_HK106_NC_019768	6.87e-54
6	242046..242498	PP_00247;integrase;phage;-;PHAGE_Entero_HK022_NC_002166	2.27e-17
7	242807..243046	PP_00249;hypothetical protein;phage;-;PHAGE_Entero_phi80_NC_021190	4.76e-37
8	243316..243924	PP_00251;hypothetical protein;phage;-;PHAGE_Pseudo_PMG1_NC_016765	9.2e-51
9	244296..245405	PP_00253;conserved hypothetical bacteriophage protein;phage;-;PHAGE_Phage_Gifsy_2_NC_010393	0
10	245418..248384	PP_00254;RecE;phage;-;PHAGE_Salmon_SPN3UB_NC_019545	0
11	248530..248817	PP_00255;hypothetical protein;phage;-;PHAGE_Salmon_SPN3UB_NC_019545	6.66e-53
12	248905..249063	PP_00256;hypothetical protein;phage;-;PHAGE_Entero_HK225_NC_019717	1.44e-26
13	250394..250639	PP_00260;hypothetical protein;phage;-;PHAGE_Salmon_vB_SosS_Oslo_NC_018279	1.7e-37
14	250675..251325	PP_00261;hypothetical protein;phage;-;PHAGE_Entero_HK225_NC_019717	6.54e-153
15	251313..251579	PP_00262;hypothetical protein;phage;-;PHAGE_Entero_HK225_NC_019717	7.57e-61
16	251940..252329	PP_00264;prophage repressor;phage;-;PHAGE_Entero_mEp237_NC_019704	1.79e-62
17	252431..252664	PP_00265;regulatory protein;phage;-;PHAGE_Salmon_SEN34_NC_028699	3.3e-29
18	252667..253209	PP_00266;CII decision making protein;phage;-;PHAGE_Entero_phi80_NC_021190	8.86e-63
19	253324..254322	PP_00267;DNA replication protein O;phage;-;PHAGE_Erwini_vB_EhrS_59_NC_048198	8.64e-48
20	254319..255014	PP_00268;replication protein 14;phage;-;PHAGE_Escher_HK639_NC_016158	4.71e-75
21	255031..255342	PP_00269;Ren protein;phage;-;PHAGE_Entero_SfI_NC_027339	3.39e-05
22	255339..255950	PP_00270;hypothetical protein;phage;-;PHAGE_Salmon_ST160_NC_014900	5.08e-50
23	255947..256543	PP_00271;hypothetical protein;phage;-;PHAGE_Entero_mEp390_NC_019721	7.4e-23
24	256767..257279	PP_00273;hypothetical protein;phage;-;PHAGE_Escher_TL_2011b_NC_019445	1.97e-90
25	257276..258142	PP_00274;hypothetical protein;phage;-;PHAGE_Escher_P13374_NC_018846	5.46e-23
26	258135..258737	PP_00275;putative Ead/Ea22-like protein;phage;-;PHAGE_Entero_Tyrion_NC_031077	5.35e-41
27	258737..258964	PP_00276;hypothetical protein;phage;-;PHAGE_Entero_Tyrion_NC_031077	1.75e-42
28	260291..260524	PP_00280;hypothetical protein;phage;-;PHAGE_Entero_mEp237_NC_019704	2.01e-45
29	260642..260890	PP_00281;hypothetical protein;phage;-;PHAGE_Entero_mEp237_NC_019704	4.45e-54
30	260928..261527	PP_00282;hypothetical protein;phage;-;PHAGE_Phage_Gifsy_2_NC_010393	2.76e-130
31	261527..261733	PP_00283;hypothetical protein;phage;-;PHAGE_Phage_Gifsy_2_NC_010393	2.19e-29
32	261736..262026	PP_00284;hypothetical protein;phage;-;PHAGE_Entero_mEp237_NC_019704	1.74e-61
33	262023..262379	PP_00285;endodeoxyribonuclease;phage;-;PHAGE_Entero_HK225_NC_019717	7.72e-73
34	262376..262522	PP_00286;hypothetical protein;phage;-;PHAGE_Salmon_SEN34_NC_028699	6.94e-19
35	262512..263309	PP_00287;antitermination protein Q;phage;-;PHAGE_Salmon_SPN3UB_NC_019545	0
36	264167..264472	PP_00288;gp53;phage;-;PHAGE_Entero_N15_NC_001901	2.1e-50
37	264469..264999	PP_00289;putative R protein;phage;-;PHAGE_Entero_BP_4795_NC_004813	6.7e-100
38	264978..265541	PP_00290;phage-tail assembly-like protein;phage;-;PROPHAGE_Salmon_LT2	1.12e-81
39	265918..266913	PP_00291;terminase small subunit;phage;-;PHAGE_Burkho_BcepMigl_NC_019917	3.12e-50
40	266897..268210	PP_00292;hypothetical protein;phage;-;PHAGE_Pseudo_YMC11/02/R656_NC_028657	0
41	268212..269615	PP_00293;putative portal vertex protein;phage;-;PHAGE_Acinet_vB_AbaS_TRS1_NC_031098	8.5e-88
42	269602..270714	PP_00294;head morphogenesis protein;phage;-;PHAGE_Pseudo_PS_1_NC_029066	1.59e-111
43	270867..271118	PP_00296;hypothetical protein;phage;-;PHAGE_Bacill_SPP1_NC_004166	1.41e-27
44	271801..272589	PP_00298;hypothetical protein;phage;-;PHAGE_Dinoro_vB_DshS_R5C_NC_041921	4.54e-39
45	272599..273546	PP_00299;major capsid protein;phage;-;PHAGE_Vibrio_pYD38_B_NC_021561	4.1e-148
46	273907..275367	PP_00301;hypothetical protein;phage;-;PHAGE_Escher_ECP1_NC_049926	0
47	275753..276334	PP_00303;hypothetical protein;phage;-;PHAGE_Mycoba_Alsfro_NC_023862	4e-33
48	276328..276909	PP_00304;hypothetical protein;phage;-;PHAGE_Entero_mEp390_NC_019721	4.29e-89
49	276906..277301	PP_00305;putative head-tail joining protein;phage;-;PHAGE_Acinet_vB_AbaS_TRS1_NC_031098	3.91e-16
50	277303..277503	PP_00306;hypothetical protein;phage;-;PHAGE_Pseudo_PS_1_NC_029066	8.28e-05
51	277490..277873	PP_00307;hypothetical protein;phage;-;PHAGE_Pseudo_phiPSA1_NC_024365	5.84e-31
52	277875..278255	PP_00308;tail protein;phage;-;PHAGE_Raoult_RP180_NC_048181	3.6e-24
53	278252..278644	PP_00309;putative tail terminator protein;phage;-;PHAGE_Acinet_vB_AbaS_TRS1_NC_031098	2.9e-15
54	278669..279832	PP_00310;putative major tail protein;phage;-;PHAGE_Acinet_vB_AbaS_TRS1_NC_031098	2.15e-27
55	279895..280449	PP_00311;hypothetical protein;phage;-;PHAGE_Pseudo_phiPSA1_NC_024365	9.28e-13
56	280755..283913	PP_00312;putative minor tail protein;phage;-;PHAGE_Pseudo_LPB1_NC_027298	1.21e-73
57	283913..284377	PP_00313;hypothetical protein;phage;-;PHAGE_Pseudo_PAJU2_NC_011373	9.64e-45
58	284374..284862	PP_00314;hypothetical protein;phage;-;PHAGE_Pseudo_YMC11/07/P54_PAE_BP_NC_030909	1.62e-35
59	285215..285595	PP_00315;hypothetical protein;phage;-;PHAGE_Pseudo_YMC11/07/P54_PAE_BP_NC_030909	2.27e-23
60	285592..288309	PP_00316;tail protein;phage;-;PHAGE_Pseudo_PS_1_NC_029066	3.67e-123
61	288365..290926	PP_00317;hypothetical protein;phage;-;PHAGE_Pseudo_PS_1_NC_029066	3.39e-21
Contig_6
#	CDS Position	BLAST Hit	E-Value
1	725504..726919	PP_00652;replicative DNA helicase;phage;-;PHAGE_Salmon_SJ46_NC_031129	0
2	729694..730782	PP_00656;integrase;phage;-;PHAGE_Entero_mEp460_NC_019716	0
3	730875..731249	PP_00657;hypothetical protein;phage;-;PHAGE_Aeromo_pIS4_A_NC_042037	4.6e-25
4	731246..731776	PP_00658;gp54;phage;-;PHAGE_Entero_N15_NC_001901	4.28e-97
5	731757..731987	PP_00659;putative holin;phage;-;PHAGE_Escher_ArgO145_NC_049918	2.19e-28
6	732181..733308	PP_00660;hypothetical protein;phage;-;PHAGE_Escher_TL_2011b_NC_019445	5.65e-15
7	733358..735697	PP_00661;tail fiber protein;phage;-;PHAGE_Cronob_GW1_NC_048161	0
8	735715..737325	PP_00662;putative DNA maturase B;phage;-;PHAGE_Mesorh_phagevB_MloP_Lo5R7ANS_NC_025431	3.29e-20
9	737725..740616	PP_00664;internal virion protein;phage;-;PHAGE_Escher_Lidtsur_NC_048177	1.94e-06
10	740616..743321	PP_00665;lytic transglycosylase;phage;-;PHAGE_Escher_TL_2011b_NC_019445	0
11	743318..743791	PP_00666;hypothetical protein;phage;-;PHAGE_Burkho_BcepC6B_NC_005887	1.72e-07
12	743794..744243	PP_00667;gp28;phage;-;PHAGE_Entero_SP6_NC_004831	5.19e-21
13	744245..746233	PP_00668;putative tail tubular protein B;phage;-;PHAGE_Pelagi_HTVC010P_NC_020481	1.11e-57
14	746235..746798	PP_00669;major tail subunit;phage;-;PHAGE_Vibrio_QH_NC_027397	9.88e-12
15	746857..747777	PP_00670;putative major capsid protein;phage;-;PHAGE_Pelagi_HTVC010P_NC_020481	5.57e-24
16	748197..749027	PP_00672;hypothetical protein;phage;-;PHAGE_Pelagi_HTVC010P_NC_020481	2.04e-06
17	749244..750866	PP_00674;head-tail connector protein;phage;-;PHAGE_Pelagi_HTVC010P_NC_020481	5.13e-77
18	751772..752047	PP_00677;hypothetical protein;phage;-;PHAGE_Burkho_BcepC6B_NC_005887	2.03e-05
19	752348..754525	PP_00678;predicted P-loop ATPase;phage;-;PHAGE_Bacter_APSE_2_NC_011551	0
20	754529..754741	PP_00679;Cro;phage;-;PHAGE_Entero_Sf101_NC_027398	1.55e-20
21	754864..755487	PP_00680;repressor protein CI;phage;-;PHAGE_Erwini_vB_EhrS_59_NC_048198	7.16e-54
22	755894..755983	PP_00681;hypothetical protein;phage;-;PHAGE_Entero_vB_EcoP_ACG_C91_NC_019403	3.28e-06
23	755980..756189	PP_00682;hypothetical protein;phage;-;PHAGE_Pantoe_vB_PagM_LIET2_NC_048751	4.82e-06
24	756455..757147	PP_00684;putative collagen-like protein;phage;-;PHAGE_Edward_GF_2_NC_026611	4.19e-73
25	757144..758007	PP_00685;hypothetical protein;phage;-;PHAGE_Endosy_APSE_1_NC_000935	2.81e-10
26	758010..759245	PP_00686;hypothetical protein;phage;-;PHAGE_Bacter_APSE_2_NC_011551	1.2e-176
27	759260..759808	PP_00687;Bbp40;phage;-;PHAGE_Bordet_BPP_1_NC_005357	1.23e-86
28	759856..760494	PP_00688;hypothetical protein;phage;-;PHAGE_Salmon_SPN3UB_NC_019545	2.57e-101
29	760572..762638	PP_00689;Bbp42;phage;-;PHAGE_Bordet_BPP_1_NC_005357	0
30	762854..763054	PP_00691;hypothetical protein;phage;-;PHAGE_Pseudo_PMG1_NC_016765	7.44e-16
31	763055..763324	PP_00692;hypothetical protein;phage;-;PHAGE_Endosy_APSE_1_NC_000935	4.3e-35
32	763321..764157	PP_00693;DNA adenine methyltransferase;phage;-;PHAGE_Pseudo_F116_NC_006552	9.69e-80
33	764144..765544	PP_00694;hypothetical protein;phage;-;PHAGE_Endosy_APSE_1_NC_000935	0
34	765541..765792	PP_00695;hypothetical protein;phage;-;PHAGE_Entero_mEp460_NC_019716	1.54e-26
35	768589..769197	PP_00699;transcriptional regulator;phage;-;PHAGE_Deep_s_D6E_NC_019544	2.8e-19
