# Supplementary material for: Genomic analysis of antibiotic resistance and virulence factors in the uropathogen Citrobacter koseri
Source: Microb Genom. 2026 Jun 15;12(6):001751. doi: 10.1099/mgen.0.001751 (PMC13268207; doi:10.1099/mgen.0.001751)
Supplement: Table S2. [file mgen-12-01751-s002.xlsx]

## Sheet: UTI-18-27
Island start	Island end	Length	Gene start	Gene end	Strand	Product
98545	103635	5090	98545	99564	1	UDP-glucose:(glucosyl)lipopolysaccharide alpha-1,2-glucosyltransferase (EC 2.4.1.58)
98545	103635	5090	99602	100594	1	UDP-glucose:(glucosyl)lipopolysaccharide alpha-1,2-glucosyltransferase (EC 2.4.1.58)
98545	103635	5090	100620	101564	-1	UDP-galactose:(galactosyl) LPS alpha1,2-galactosyltransferase WaaW (EC 2.4.1.-)
98545	103635	5090	101565	102620	-1	Lipopolysaccharide core heptosyltransferase III
98545	103635	5090	102622	103635	-1	Putative glycosyltransferase
98545	103635	5090	103628	104911	-1	O-antigen ligase
322376	326489	4113	322376	322660	-1	T6SS PAAR-repeat protein
322376	326489	4113	323166	323498	-1	hypothetical protein
322376	326489	4113	323527	324888	-1	VgrG protein
322376	326489	4113	325092	325214	-1	VgrG protein
322376	326489	4113	325199	326092	-1	VgrG protein
322376	326489	4113	326220	326489	-1	hypothetical protein
738048	754190	16142	738048	738173	1	hypothetical protein
738048	754190	16142	738174	738338	1	hypothetical protein
738048	754190	16142	738530	739183	1	Uncharacterized membrane lipoprotein clustered with tellurite resistance proteins TehA/TehB
738048	754190	16142	739339	739695	1	GTPase (EC 3.6.1.-)
738048	754190	16142	739698	740834	1	Inner membrane protein YibH
738048	754190	16142	741025	741879	1	hypothetical protein
738048	754190	16142	742302	744998	1	hypothetical protein
738048	754190	16142	745004	745555	1	hypothetical protein
738048	754190	16142	745940	746233	1	Uncharacterized protein STM4317
738048	754190	16142	746230	746718	1	FIG001353: Acetyltransferase
738048	754190	16142	746805	747503	1	hypothetical protein
738048	754190	16142	747674	748018	-1	hypothetical protein
738048	754190	16142	748077	749126	-1	hypothetical protein
738048	754190	16142	749206	749343	-1	hypothetical protein
738048	754190	16142	749546	751249	-1	hypothetical protein
738048	754190	16142	751296	751562	1	hypothetical protein
738048	754190	16142	751767	752228	1	hypothetical protein
738048	754190	16142	752225	752446	1	Ner-like regulatory protein
738048	754190	16142	752468	753058	1	hypothetical protein
738048	754190	16142	753303	754190	1	hypothetical protein
738174	751562	13388	738174	738338	1	hypothetical protein
738174	751562	13388	738530	739183	1	Uncharacterized membrane lipoprotein clustered with tellurite resistance proteins TehA/TehB
738174	751562	13388	739339	739695	1	GTPase (EC 3.6.1.-)
738174	751562	13388	739698	740834	1	Inner membrane protein YibH
738174	751562	13388	741025	741879	1	hypothetical protein
738174	751562	13388	742302	744998	1	hypothetical protein
738174	751562	13388	745004	745555	1	hypothetical protein
738174	751562	13388	745940	746233	1	Uncharacterized protein STM4317
738174	751562	13388	746230	746718	1	FIG001353: Acetyltransferase
738174	751562	13388	746805	747503	1	hypothetical protein
738174	751562	13388	747674	748018	-1	hypothetical protein
738174	751562	13388	748077	749126	-1	hypothetical protein
738174	751562	13388	749206	749343	-1	hypothetical protein
738174	751562	13388	749546	751249	-1	hypothetical protein
738174	751562	13388	751296	751562	1	hypothetical protein
826334	832642	6308	826334	826900	1	VgrG protein
826334	832642	6308	827045	827665	1	VgrG protein
826334	832642	6308	827662	828165	1	hypothetical protein
826334	832642	6308	828162	828569	1	hypothetical protein
826334	832642	6308	828658	829389	1	hypothetical protein
826334	832642	6308	829449	829991	1	hypothetical protein
826334	832642	6308	830137	830343	1	hypothetical protein
826334	832642	6308	830621	830800	1	hypothetical protein
826334	832642	6308	831085	831468	1	hypothetical protein
826334	832642	6308	832065	832223	1	hypothetical protein
826334	832642	6308	832499	832642	1	hypothetical protein
1082303	1124892	42589	1082303	1082416	-1	hypothetical protein
1082303	1124892	42589	1082574	1083188	-1	DUF1440 domain-containing membrane protein
1082303	1124892	42589	1083545	1083763	-1	hypothetical protein
1082303	1124892	42589	1083729	1083965	-1	FIG018226: DNA replication protein, phage-associated
1082303	1124892	42589	1083962	1084141	-1	hypothetical protein
1082303	1124892	42589	1084283	1086790	-1	hypothetical protein
1082303	1124892	42589	1086819	1088012	-1	Phage integrase, Phage P4-associated
1082303	1124892	42589	1089318	1092236	1	hypothetical protein
1082303	1124892	42589	1092263	1094662	1	hypothetical protein
1082303	1124892	42589	1094973	1096118	1	hypothetical protein
1082303	1124892	42589	1096103	1101919	1	hypothetical protein
1082303	1124892	42589	1101916	1102233	1	hypothetical protein
1082303	1124892	42589	1102533	1102766	-1	Integrase
1082303	1124892	42589	1103883	1105562	-1	hypothetical protein
1082303	1124892	42589	1105785	1107311	1	PTS system, IIC component / PTS system, IIB component
1082303	1124892	42589	1107308	1108150	1	Distant homology with glucose-6-phosphate isomerase, archaeal
1082303	1124892	42589	1108147	1108713	1	6-phospho-3-hexuloisomerase (EC 5.3.1.27)
1082303	1124892	42589	1108737	1109372	1	D-arabino-3-hexulose 6-phosphate formaldehyde-lyase (EC 4.1.2.43)
1082303	1124892	42589	1109456	1109662	-1	hypothetical protein
1082303	1124892	42589	1110102	1111118	-1	Putative dehydrogenase
1082303	1124892	42589	1111126	1111575	-1	PTS system, glucitol/sorbitol-specific IIB component (EC 2.7.1.198) / PTS system, glucitol/sorbitol-specific IIC component 2
1082303	1124892	42589	1111579	1112106	-1	PTS system, glucitol/sorbitol-specific IIB component (EC 2.7.1.198) / PTS system, glucitol/sorbitol-specific IIC component 2
1082303	1124892	42589	1112103	1112477	-1	PTS system, glucitol/sorbitol-specific IIA component (EC 2.7.1.69)
1082303	1124892	42589	1112474	1112995	-1	PTS system, glucitol/sorbitol-specific IIC component
1082303	1124892	42589	1113108	1113392	-1	hypothetical protein
1082303	1124892	42589	1113529	1113843	1	Transcriptional regulator
1082303	1124892	42589	1114162	1116231	-1	DNA primase, phage associated
1082303	1124892	42589	1116267	1116482	-1	hypothetical protein
1082303	1124892	42589	1116925	1117017	-1	hypothetical protein
1082303	1124892	42589	1117014	1120820	-1	hypothetical protein
1082303	1124892	42589	1120958	1121599	-1	Putative periplasmic protein
1082303	1124892	42589	1121601	1122848	-1	Phage integrase
1082303	1124892	42589	1123523	1124044	-1	tmRNA-binding protein SmpB
1082303	1124892	42589	1124175	1124612	1	Ribosome association toxin RatA
1082303	1124892	42589	1124602	1124892	1	UPF0125 protein RatB
1083545	1102766	19221	1083545	1083763	-1	hypothetical protein
1083545	1102766	19221	1083729	1083965	-1	FIG018226: DNA replication protein, phage-associated
1083545	1102766	19221	1083962	1084141	-1	hypothetical protein
1083545	1102766	19221	1084283	1086790	-1	hypothetical protein
1083545	1102766	19221	1086819	1088012	-1	Phage integrase, Phage P4-associated
1083545	1102766	19221	1089318	1092236	1	hypothetical protein
1083545	1102766	19221	1092263	1094662	1	hypothetical protein
1083545	1102766	19221	1094973	1096118	1	hypothetical protein
1083545	1102766	19221	1096103	1101919	1	hypothetical protein
1083545	1102766	19221	1101916	1102233	1	hypothetical protein
1083545	1102766	19221	1102533	1102766	-1	Integrase
1116925	1121599	4674	1116925	1117017	-1	hypothetical protein
1116925	1121599	4674	1117014	1120820	-1	hypothetical protein
1116925	1121599	4674	1120958	1121599	-1	Putative periplasmic protein
1387001	1394648	7647	1386620	1387300	-1	Putative hydrolase
1387001	1394648	7647	1387370	1387540	1	hypothetical protein
1387001	1394648	7647	1387826	1388731	1	Transcriptional regulator, LysR family
1387001	1394648	7647	1389463	1390464	1	NAD-dependent glyceraldehyde-3-phosphate dehydrogenase (EC 1.2.1.12)
1387001	1394648	7647	1390495	1390680	1	hypothetical protein
1387001	1394648	7647	1390849	1393392	1	c-di-GMP phosphodiesterase (EC 3.1.4.52) => Heme-regulated, oxygen sensor PdeO
1387001	1394648	7647	1393389	1394951	1	Diguanylate cyclase (EC 2.7.7.65) => Globin-coupled heme-based oxygen sensor DgcO
1621095	1638421	17326	1620020	1621129	1	[4Fe-4S] cluster assembly scaffold protein Mrp (=ApbC)
1621095	1638421	17326	1621095	1621211	-1	hypothetical protein
1621095	1638421	17326	1621404	1621685	1	Uncharacterized protein YehE
1621095	1638421	17326	1621964	1622497	1	Uncharacterized fimbrial-like protein YehD
1621095	1638421	17326	1622574	1623242	1	Probable fimbrial chaperone YehC
1621095	1638421	17326	1623257	1625743	1	Outer membrane usher protein YehB
1621095	1638421	17326	1625756	1626736	1	hypothetical protein
1621095	1638421	17326	1626810	1627130	-1	Nickel/cobalt homeostasis protein RcnB
1621095	1638421	17326	1627576	1628883	1	Integrase
1621095	1638421	17326	1628989	1629546	1	hypothetical protein
1621095	1638421	17326	1629562	1630197	1	hypothetical protein
1621095	1638421	17326	1630222	1630632	1	hypothetical protein
1621095	1638421	17326	1630644	1630934	1	hypothetical protein
1621095	1638421	17326	1630990	1631175	-1	hypothetical protein
1621095	1638421	17326	1631178	1631369	-1	hypothetical protein
1621095	1638421	17326	1631381	1631941	-1	hypothetical protein
1621095	1638421	17326	1632679	1633146	1	hypothetical protein
1621095	1638421	17326	1634045	1634701	1	hypothetical protein
1621095	1638421	17326	1634735	1635016	1	hypothetical protein
1621095	1638421	17326	1635026	1635400	1	hypothetical protein
1621095	1638421	17326	1635397	1635600	1	hypothetical protein
1621095	1638421	17326	1635597	1635923	1	hypothetical protein
1621095	1638421	17326	1636486	1636701	1	hypothetical protein
1621095	1638421	17326	1636704	1637081	1	hypothetical protein
1621095	1638421	17326	1637105	1638142	1	hypothetical protein
1621095	1638421	17326	1638224	1638421	1	hypothetical protein
1621095	1638421	17326	1638414	1640285	1	hypothetical protein
1621095	1631369	10274	1620020	1621129	1	[4Fe-4S] cluster assembly scaffold protein Mrp (=ApbC)
1621095	1631369	10274	1621095	1621211	-1	hypothetical protein
1621095	1631369	10274	1621404	1621685	1	Uncharacterized protein YehE
1621095	1631369	10274	1621964	1622497	1	Uncharacterized fimbrial-like protein YehD
1621095	1631369	10274	1622574	1623242	1	Probable fimbrial chaperone YehC
1621095	1631369	10274	1623257	1625743	1	Outer membrane usher protein YehB
1621095	1631369	10274	1625756	1626736	1	hypothetical protein
1621095	1631369	10274	1626810	1627130	-1	Nickel/cobalt homeostasis protein RcnB
1621095	1631369	10274	1627576	1628883	1	Integrase
1621095	1631369	10274	1628989	1629546	1	hypothetical protein
1621095	1631369	10274	1629562	1630197	1	hypothetical protein
1621095	1631369	10274	1630222	1630632	1	hypothetical protein
1621095	1631369	10274	1630644	1630934	1	hypothetical protein
1621095	1631369	10274	1630990	1631175	-1	hypothetical protein
1621095	1631369	10274	1631178	1631369	-1	hypothetical protein
1632679	1636701	4022	1632679	1633146	1	hypothetical protein
1632679	1636701	4022	1634045	1634701	1	hypothetical protein
1632679	1636701	4022	1634735	1635016	1	hypothetical protein
1632679	1636701	4022	1635026	1635400	1	hypothetical protein
1632679	1636701	4022	1635397	1635600	1	hypothetical protein
1632679	1636701	4022	1635597	1635923	1	hypothetical protein
1632679	1636701	4022	1636486	1636701	1	hypothetical protein
1707776	1715717	7941	1707776	1708108	1	Capsule polysaccharide biosynthesis
1707776	1715717	7941	1708105	1708977	1	Capsule polysaccharide biosynthesis
1707776	1715717	7941	1710547	1711299	1	Polysaccharide biosynthesis protein
1707776	1715717	7941	1711332	1712093	1	Glycosyltransferase
1707776	1715717	7941	1712170	1713105	1	hypothetical protein
1707776	1715717	7941	1713118	1714266	1	UDP-galactopyranose mutase (EC 5.4.99.9)
1707776	1715717	7941	1714281	1715717	1	Undecaprenyl-phosphate galactosephosphotransferase (EC 2.7.8.6)
1811547	1824024	12477	1811210	1811548	-1	hypothetical protein
1811547	1824024	12477	1811547	1811690	1	hypothetical protein
1811547	1824024	12477	1812416	1812655	1	FIG01046771: hypothetical protein
1811547	1824024	12477	1812691	1813068	-1	hypothetical protein
1811547	1824024	12477	1813046	1814107	-1	hypothetical protein
1811547	1824024	12477	1814285	1814440	-1	hypothetical protein
1811547	1824024	12477	1814451	1814828	-1	Phage cI repressor (ACLAME 5)
1811547	1824024	12477	1815443	1816108	1	Uncharacterized protein YmfL
1811547	1824024	12477	1816105	1816431	1	hypothetical protein
1811547	1824024	12477	1816441	1817301	1	Phage DNA replication protein O
1811547	1824024	12477	1817304	1817747	1	hypothetical protein
1811547	1824024	12477	1817747	1818400	1	Adenine-specific DNA methyltransferase
1811547	1824024	12477	1818397	1818786	1	Holliday junction resolvase / Crossover junction endodeoxyribonuclease rusA (EC 3.1.22.-)
1811547	1824024	12477	1818802	1819524	1	Putative DNA-binding protein Roi of bacteriophage BP-933W
1811547	1824024	12477	1819521	1820510	1	Phage protein YdfU family
1811547	1824024	12477	1820523	1821353	1	hypothetical protein
1811547	1824024	12477	1821771	1822064	1	hypothetical protein
1811547	1824024	12477	1822579	1823046	1	Small heat shock protein
1811547	1824024	12477	1823367	1823756	1	Putative prophage membrane protein
1811547	1824024	12477	1823746	1824024	1	Putative prophage membrane protein
1811547	1824024	12477	1811210	1811548	-1	hypothetical protein
1811547	1824024	12477	1811547	1811690	1	hypothetical protein
1811547	1824024	12477	1812416	1812655	1	FIG01046771: hypothetical protein
1811547	1824024	12477	1812691	1813068	-1	hypothetical protein
1811547	1824024	12477	1813046	1814107	-1	hypothetical protein
1811547	1824024	12477	1814285	1814440	-1	hypothetical protein
1811547	1824024	12477	1814451	1814828	-1	Phage cI repressor (ACLAME 5)
1811547	1824024	12477	1815443	1816108	1	Uncharacterized protein YmfL
1811547	1824024	12477	1816105	1816431	1	hypothetical protein
1811547	1824024	12477	1816441	1817301	1	Phage DNA replication protein O
1811547	1824024	12477	1817304	1817747	1	hypothetical protein
1811547	1824024	12477	1817747	1818400	1	Adenine-specific DNA methyltransferase
1811547	1824024	12477	1818397	1818786	1	Holliday junction resolvase / Crossover junction endodeoxyribonuclease rusA (EC 3.1.22.-)
1811547	1824024	12477	1818802	1819524	1	Putative DNA-binding protein Roi of bacteriophage BP-933W
1811547	1824024	12477	1819521	1820510	1	Phage protein YdfU family
1811547	1824024	12477	1820523	1821353	1	hypothetical protein
1811547	1824024	12477	1821771	1822064	1	hypothetical protein
1811547	1824024	12477	1822579	1823046	1	Small heat shock protein
1811547	1824024	12477	1823367	1823756	1	Putative prophage membrane protein
1811547	1824024	12477	1823746	1824024	1	Putative prophage membrane protein
1840344	1859458	19114	1840000	1840347	1	Phage tail tip, assembly protein M
1840344	1859458	19114	1840344	1841099	1	Phage tail tip, assembly protein L
1840344	1859458	19114	1841101	1841811	1	Phage tail tip, assembly protein K
1840344	1859458	19114	1841978	1842229	1	hypothetical protein
1840344	1859458	19114	1842286	1842876	1	Phage tail tip, assembly protein I
1840344	1859458	19114	1842873	1843139	1	hypothetical protein
1840344	1859458	19114	1843192	1846635	1	Phage tail tip, host specificity protein J
1840344	1859458	19114	1846635	1847594	1	hypothetical protein
1840344	1859458	19114	1847598	1847750	-1	hypothetical protein
1840344	1859458	19114	1847989	1849191	1	Phage tail fiber, side tail fiber protein Stf
1840344	1859458	19114	1849249	1849854	-1	Phage tail fiber
1840344	1859458	19114	1850204	1850755	1	Phage DNA invertase
1840344	1859458	19114	1851028	1851285	-1	hypothetical protein
1840344	1859458	19114	1851547	1851810	-1	hypothetical protein
1840344	1859458	19114	1851810	1853885	-1	hypothetical protein
1840344	1859458	19114	1853963	1854262	-1	hypothetical protein
1840344	1859458	19114	1854259	1854498	-1	Virulence protein MsgA
1840344	1859458	19114	1855555	1856163	1	putative fimbrial-like protein
1840344	1859458	19114	1856259	1856960	1	FIG00731973: hypothetical protein
1840344	1859458	19114	1856972	1859458	1	fimbrial biogenesis outer membrane usher protein
1840344	1859458	19114	1859449	1860444	1	putative fimbrial-like protein
1846635	1851810	5175	1846635	1847594	1	hypothetical protein
1846635	1851810	5175	1847598	1847750	-1	hypothetical protein
1846635	1851810	5175	1847989	1849191	1	Phage tail fiber, side tail fiber protein Stf
1846635	1851810	5175	1849249	1849854	-1	Phage tail fiber
1846635	1851810	5175	1850204	1850755	1	Phage DNA invertase
1846635	1851810	5175	1851028	1851285	-1	hypothetical protein
1846635	1851810	5175	1851547	1851810	-1	hypothetical protein
1896605	1905644	9039	1896605	1897018	1	Uncharacterized lipoprotein YedD
1896605	1905644	9039	1897099	1898586	-1	Cytoplasmic alpha-amylase (EC 3.2.1.1)
1896605	1905644	9039	1898654	1899016	-1	Flagellar biosynthesis protein FliT
1896605	1905644	9039	1899016	1899426	-1	Flagellar biosynthesis protein FliS
1896605	1905644	9039	1899436	1900866	-1	Flagellar cap protein FliD
1896605	1905644	9039	1901203	1902027	1	Flagellin FliC
1896605	1905644	9039	1902091	1903296	1	hypothetical protein
1896605	1905644	9039	1903425	1904144	1	RNA polymerase sigma factor for flagellar operon
1896605	1905644	9039	1904205	1904756	1	Regulator of sigma S factor FliZ
1896605	1905644	9039	1904787	1905644	1	L-cystine ABC transporter (wide substrate range), substrate-binding protein FliY
2065829	2070644	4815	2065655	2068141	1	hypothetical protein
2065829	2070644	4815	2068171	2069103	1	Fimbrial protein
2065829	2070644	4815	2069117	2069632	1	Type 1 fimbrae adaptor subunit FimG
2065829	2070644	4815	2069656	2070309	1	FIG00626182: hypothetical protein
2065829	2070644	4815	2070341	2071243	-1	LysR-family transcriptional regulator PA5179
2078854	2089372	10518	2077962	2078879	-1	UPF0187 protein YneE
2078854	2089372	10518	2079205	2080284	1	Integral membrane protein
2078854	2089372	10518	2080325	2081302	-1	Quinone oxidoreductase (EC 1.6.5.5)
2078854	2089372	10518	2081359	2082312	-1	NAD-dependent epimerase/dehydratase
2078854	2089372	10518	2082562	2083353	1	Phenazine biosynthesis protein PhzF like
2078854	2089372	10518	2083584	2084618	1	hypothetical protein
2078854	2089372	10518	2084717	2085127	1	Gfa-like protein
2078854	2089372	10518	2085264	2086640	1	Succinate-semialdehyde dehydrogenase [NAD] (EC 1.2.1.24); Succinate-semialdehyde dehydrogenase [NADP+] (EC 1.2.1.79)
2078854	2089372	10518	2086765	2087778	-1	Quinone oxidoreductase
2078854	2089372	10518	2087844	2088959	-1	Possible NADH oxidoreductase
2240324	2245063	4739	2240324	2241583	1	Sugar-proton symporter
2240324	2245063	4739	2241576	2243303	1	hypothetical protein
2240324	2245063	4739	2243372	2244088	1	N-acetylneuraminic acid outer membrane channel protein NanC
2240324	2245063	4739	2244188	2245063	1	Transcriptional regulator, AraC family
2379378	2383520	4142	2379378	2379491	-1	hypothetical protein
2379378	2383520	4142	2379704	2380483	1	Haloacid dehalogenase-like hydrolase
2379378	2383520	4142	2380844	2381356	-1	Acetyltransferase, GNAT family
2379378	2383520	4142	2381600	2382313	1	Acetyltransferase, GNAT family
2379378	2383520	4142	2382349	2382870	-1	hypothetical protein
2379378	2383520	4142	2383194	2383520	1	hypothetical protein
2636131	2643037	6906	2636131	2636232	1	hypothetical protein
2636131	2643037	6906	2636232	2636807	1	Glycosyltransferase
2636131	2643037	6906	2637080	2637187	1	hypothetical protein
2636131	2643037	6906	2637174	2638214	1	hypothetical protein
2636131	2643037	6906	2638897	2640915	-1	hypothetical protein
2636131	2643037	6906	2640965	2641585	-1	hypothetical protein
2636131	2643037	6906	2641701	2641937	1	Gifsy-2 prophage RecT
2636131	2643037	6906	2642088	2642303	1	hypothetical protein
2636131	2643037	6906	2642303	2643037	1	Phage integrase
2636131	2640915	4784	2636131	2636232	1	hypothetical protein
2636131	2640915	4784	2636232	2636807	1	Glycosyltransferase
2636131	2640915	4784	2637080	2637187	1	hypothetical protein
2636131	2640915	4784	2637174	2638214	1	hypothetical protein
2636131	2640915	4784	2638897	2640915	-1	hypothetical protein
2719021	2752139	33118	2719021	2719149	1	hypothetical protein
2719021	2752139	33118	2719268	2719987	-1	Phage protein
2719021	2752139	33118	2720034	2720486	1	hypothetical protein
2719021	2752139	33118	2720903	2721196	-1	hypothetical protein
2719021	2752139	33118	2721198	2721527	-1	hypothetical protein
2719021	2752139	33118	2721524	2722096	-1	hypothetical protein
2719021	2752139	33118	2722096	2722530	-1	hypothetical protein
2719021	2752139	33118	2722570	2723022	1	hypothetical protein
2719021	2752139	33118	2723033	2723302	-1	hypothetical protein
2719021	2752139	33118	2723326	2723979	-1	hypothetical protein
2719021	2752139	33118	2724296	2727496	-1	hypothetical protein
2719021	2752139	33118	2727894	2728517	-1	hypothetical protein
2719021	2752139	33118	2728517	2729083	-1	hypothetical protein
2719021	2752139	33118	2729156	2731363	-1	hypothetical protein
2719021	2752139	33118	2731350	2731706	-1	hypothetical protein
2719021	2752139	33118	2731739	2732038	-1	hypothetical protein
2719021	2752139	33118	2732098	2732571	-1	hypothetical protein
2719021	2752139	33118	2732634	2735123	-1	Phage tail fiber protein
2719021	2752139	33118	2735133	2735357	-1	hypothetical protein
2719021	2752139	33118	2735539	2735859	-1	hypothetical protein
2719021	2752139	33118	2735866	2737638	-1	hypothetical protein
2719021	2752139	33118	2737592	2739076	-1	Putative phage portal protein
2719021	2752139	33118	2739076	2739567	-1	hypothetical protein
2719021	2752139	33118	2739584	2741470	-1	Phage terminase, large subunit
2719021	2752139	33118	2742415	2742837	-1	hypothetical protein
2719021	2752139	33118	2742914	2743195	-1	hypothetical protein
2719021	2752139	33118	2743778	2744023	1	hypothetical protein
2719021	2752139	33118	2744162	2744353	-1	Hnh endonuclease
2719021	2752139	33118	2744515	2745201	1	hypothetical protein
2719021	2752139	33118	2745486	2746184	-1	hypothetical protein
2719021	2752139	33118	2746583	2746774	-1	hypothetical protein
2719021	2752139	33118	2747352	2747819	-1	hypothetical protein
2719021	2752139	33118	2747893	2748396	-1	hypothetical protein
2719021	2752139	33118	2748485	2748637	-1	hypothetical protein
2719021	2752139	33118	2748730	2748843	1	hypothetical protein
2719021	2752139	33118	2749640	2751475	-1	hypothetical protein
2719021	2752139	33118	2751522	2751911	1	Acidic protein msyB
2719021	2752139	33118	2751912	2752139	-1	Putative outer membrane lipoprotein
2719021	2731706	12685	2719021	2719149	1	hypothetical protein
2719021	2731706	12685	2719268	2719987	-1	Phage protein
2719021	2731706	12685	2720034	2720486	1	hypothetical protein
2719021	2731706	12685	2720903	2721196	-1	hypothetical protein
2719021	2731706	12685	2721198	2721527	-1	hypothetical protein
2719021	2731706	12685	2721524	2722096	-1	hypothetical protein
2719021	2731706	12685	2722096	2722530	-1	hypothetical protein
2719021	2731706	12685	2722570	2723022	1	hypothetical protein
2719021	2731706	12685	2723033	2723302	-1	hypothetical protein
2719021	2731706	12685	2723326	2723979	-1	hypothetical protein
2719021	2731706	12685	2724296	2727496	-1	hypothetical protein
2719021	2731706	12685	2727894	2728517	-1	hypothetical protein
2719021	2731706	12685	2728517	2729083	-1	hypothetical protein
2719021	2731706	12685	2729156	2731363	-1	hypothetical protein
2719021	2731706	12685	2731350	2731706	-1	hypothetical protein
2723049	2733890	10841	2723033	2723302	-1	hypothetical protein
2723049	2733890	10841	2723326	2723979	-1	hypothetical protein
2723049	2733890	10841	2724296	2727496	-1	hypothetical protein
2723049	2733890	10841	2727894	2728517	-1	hypothetical protein
2723049	2733890	10841	2728517	2729083	-1	hypothetical protein
2723049	2733890	10841	2729156	2731363	-1	hypothetical protein
2723049	2733890	10841	2731350	2731706	-1	hypothetical protein
2723049	2733890	10841	2731739	2732038	-1	hypothetical protein
2723049	2733890	10841	2732098	2732571	-1	hypothetical protein
2723049	2733890	10841	2732634	2735123	-1	Phage tail fiber protein
2733907	2751548	17641	2732634	2735123	-1	Phage tail fiber protein
2733907	2751548	17641	2735133	2735357	-1	hypothetical protein
2733907	2751548	17641	2735539	2735859	-1	hypothetical protein
2733907	2751548	17641	2735866	2737638	-1	hypothetical protein
2733907	2751548	17641	2737592	2739076	-1	Putative phage portal protein
2733907	2751548	17641	2739076	2739567	-1	hypothetical protein
2733907	2751548	17641	2739584	2741470	-1	Phage terminase, large subunit
2733907	2751548	17641	2742415	2742837	-1	hypothetical protein
2733907	2751548	17641	2742914	2743195	-1	hypothetical protein
2733907	2751548	17641	2743778	2744023	1	hypothetical protein
2733907	2751548	17641	2744162	2744353	-1	Hnh endonuclease
2733907	2751548	17641	2744515	2745201	1	hypothetical protein
2733907	2751548	17641	2745486	2746184	-1	hypothetical protein
2733907	2751548	17641	2746583	2746774	-1	hypothetical protein
2733907	2751548	17641	2747352	2747819	-1	hypothetical protein
2733907	2751548	17641	2747893	2748396	-1	hypothetical protein
2733907	2751548	17641	2748485	2748637	-1	hypothetical protein
2733907	2751548	17641	2748730	2748843	1	hypothetical protein
2733907	2751548	17641	2749640	2751475	-1	hypothetical protein
2733907	2751548	17641	2751522	2751911	1	Acidic protein msyB
2737592	2746774	9182	2735866	2737638	-1	hypothetical protein
2737592	2746774	9182	2737592	2739076	-1	Putative phage portal protein
2737592	2746774	9182	2739076	2739567	-1	hypothetical protein
2737592	2746774	9182	2739584	2741470	-1	Phage terminase, large subunit
2737592	2746774	9182	2742415	2742837	-1	hypothetical protein
2737592	2746774	9182	2742914	2743195	-1	hypothetical protein
2737592	2746774	9182	2743778	2744023	1	hypothetical protein
2737592	2746774	9182	2744162	2744353	-1	Hnh endonuclease
2737592	2746774	9182	2744515	2745201	1	hypothetical protein
2737592	2746774	9182	2745486	2746184	-1	hypothetical protein
2737592	2746774	9182	2746583	2746774	-1	hypothetical protein
2793319	2798076	4757	2792528	2793322	1	VgrG protein
2793319	2798076	4757	2793319	2793477	1	VgrG protein
2793319	2798076	4757	2793613	2794236	1	hypothetical protein
2793319	2798076	4757	2794275	2794856	1	hypothetical protein
2793319	2798076	4757	2794948	2795109	1	hypothetical protein
2793319	2798076	4757	2795419	2796186	1	hypothetical protein
2793319	2798076	4757	2796206	2796682	1	hypothetical protein
2793319	2798076	4757	2797013	2797801	-1	Phosphate starvation-inducible protein PhoH, predicted ATPase
2793319	2798076	4757	2797780	2798076	-1	Phosphate starvation-inducible protein PhoH, predicted ATPase
2827176	2832251	5075	2826450	2827457	-1	ABC transporter, substrate-binding protein (cluster 10, nitrate/sulfonate/bicarbonate)
2827176	2832251	5075	2827486	2828205	-1	Aspartate racemase (EC 5.1.1.13)
2827176	2832251	5075	2828202	2829215	-1	D-cysteine desulfhydrase (EC 4.4.1.15)
2827176	2832251	5075	2829281	2829409	1	hypothetical protein
2827176	2832251	5075	2829469	2830491	-1	Hydroxycarboxylate dehydrogenase (NADP+) HcxB
2827176	2832251	5075	2830734	2831741	1	Taurine ABC transporter, substrate-binding protein TauA
2827176	2832251	5075	2831763	2832605	1	Taurine ABC transporter, ATP-binding protein TauB
2832297	2838136	5839	2831763	2832605	1	Taurine ABC transporter, ATP-binding protein TauB
2832297	2838136	5839	2832577	2833443	1	Taurine ABC transporter, permease protein TauC
2832297	2838136	5839	2833499	2834638	-1	hypothetical protein
2832297	2838136	5839	2834699	2835262	-1	hypothetical protein
2832297	2838136	5839	2835442	2837484	-1	TonB-dependent copper receptor
2832297	2838136	5839	2837568	2837948	-1	hypothetical protein
2832297	2838136	5839	2838134	2839381	-1	Phosphoglycerate transport system transcriptional regulatory protein PgtA
3414509	3419636	5127	3414509	3414724	-1	hypothetical protein
3414509	3419636	5127	3414721	3414972	-1	hypothetical protein
3414509	3419636	5127	3415130	3415237	1	hypothetical protein
3414509	3419636	5127	3415348	3415473	-1	hypothetical protein
3414509	3419636	5127	3415995	3417428	1	hypothetical protein Pfl_5213
3414509	3419636	5127	3417447	3417731	1	hypothetical protein
3414509	3419636	5127	3417869	3418957	-1	hypothetical protein
3414509	3419636	5127	3419325	3419636	1	DNA base-flipping protein
3550957	3555193	4236	3550086	3551207	-1	RND efflux system, membrane fusion protein
3550957	3555193	4236	3551368	3551934	-1	putative transcriptional repressor
3550957	3555193	4236	3552123	3553016	-1	hypothetical protein
3550957	3555193	4236	3553019	3553966	-1	ABC transporter, substrate-binding protein (cluster 8, B12/iron complex)
3550957	3555193	4236	3553982	3555034	-1	Iron compound ABC transporter, permease protein
3550957	3555193	4236	3555031	3556044	-1	Iron compound ABC transporter, permease protein
3559359	3565414	6055	3557318	3559480	1	Ferrichrome-iron receptor
3559359	3565414	6055	3559599	3559712	-1	hypothetical protein
3559359	3565414	6055	3559923	3561311	1	Tryptophanase (EC 4.1.99.1)
3559359	3565414	6055	3561448	3562692	1	Tryptophan-specific transport protein
3559359	3565414	6055	3562773	3563423	-1	hypothetical protein
3559359	3565414	6055	3563416	3564465	-1	StbA family protein
3559359	3565414	6055	3564494	3565213	-1	Probable endopeptidase YafL
3559359	3565414	6055	3565323	3566270	-1	Flagellar motor rotation protein MotB
3606516	3616851	10335	3604631	3606727	1	Flagellar biosynthesis protein FlhA
3606516	3616851	10335	3606788	3607777	-1	hypothetical protein
3606516	3616851	10335	3607946	3608203	1	hypothetical protein
3606516	3616851	10335	3608330	3609871	-1	Rtn protein
3606516	3616851	10335	3610023	3610367	-1	Anti-adapter protein IraM
3606516	3616851	10335	3610679	3611209	1	hypothetical protein
3606516	3616851	10335	3611325	3611873	-1	hypothetical protein
3606516	3616851	10335	3612297	3612488	1	hypothetical protein
3606516	3616851	10335	3612565	3613011	-1	Transcriptional regulator, AraC family
3606516	3616851	10335	3613121	3613240	-1	Transcriptional regulator, AraC family
3606516	3616851	10335	3613428	3613808	1	hypothetical protein
3606516	3616851	10335	3614579	3615157	1	Fimbrial protein
3606516	3616851	10335	3615339	3616037	1	pili assembly chaperone
3606516	3616851	10335	3616069	3618507	1	fimbrial biogenesis outer membrane usher protein
3617410	3631254	13844	3616069	3618507	1	fimbrial biogenesis outer membrane usher protein
3617410	3631254	13844	3618523	3619614	1	hypothetical protein
3617410	3631254	13844	3619754	3619882	1	hypothetical protein
3617410	3631254	13844	3619932	3620714	1	hypothetical protein
3617410	3631254	13844	3620767	3621432	1	hypothetical protein
3617410	3631254	13844	3621478	3622065	1	hypothetical protein
3617410	3631254	13844	3622245	3623126	1	ABC transporter, substrate-binding protein (cluster 13, osmolytes)
3617410	3631254	13844	3623136	3624680	1	Histidine ammonia-lyase (EC 4.3.1.3)
3617410	3631254	13844	3624680	3625303	1	ABC transporter, permease protein (cluster 13, osmolytes)
3617410	3631254	13844	3625300	3625932	1	ABC transporter, permease protein (cluster 13, osmolytes)
3617410	3631254	13844	3625945	3626916	1	ABC transporter, ATP-binding protein (cluster 13, osmolytes)
3617410	3631254	13844	3626913	3627917	1	Ornithine cyclodeaminase (EC 4.3.1.12)
3617410	3631254	13844	3627914	3628720	1	ABC-type phosphate/phosphonate transport system, periplasmic component
3617410	3631254	13844	3628773	3629705	-1	Transcriptional regulator, LysR family
3617410	3631254	13844	3629838	3630827	1	ABC transporter, permease protein 1 (cluster 4, leucine/isoleucine/valine/benzoate)
3617410	3631254	13844	3630838	3631944	1	ABC transporter, permease protein 2 (cluster 4, leucine/isoleucine/valine/benzoate)
3972834	4005490	32656	3972834	3974096	-1	Tryptophan-specific transport protein
3972834	4005490	32656	3974203	3975573	-1	Tryptophanase (EC 4.1.99.1)
3972834	4005490	32656	3976208	3976528	-1	hypothetical protein
3972834	4005490	32656	3977232	3977435	1	probable regulatory protein YPO0878
3972834	4005490	32656	3977619	3977933	1	hypothetical protein
3972834	4005490	32656	3978013	3978309	1	hypothetical protein
3972834	4005490	32656	3978364	3978621	1	hypothetical protein
3972834	4005490	32656	3978639	3978809	1	hypothetical protein
3972834	4005490	32656	3978800	3978931	1	hypothetical protein
3972834	4005490	32656	3979048	3979296	1	hypothetical protein
3972834	4005490	32656	3979339	3979665	1	hypothetical protein
3972834	4005490	32656	3980694	3981227	-1	hypothetical protein
3972834	4005490	32656	3981586	3982212	-1	hypothetical protein
3972834	4005490	32656	3982714	3982851	-1	hypothetical protein
3972834	4005490	32656	3983641	3983940	1	Replication protein
3972834	4005490	32656	3984092	3984340	1	hypothetical protein
3972834	4005490	32656	3984660	3985184	1	hypothetical protein
3972834	4005490	32656	3985201	3987861	1	hypothetical protein
3972834	4005490	32656	3988238	3989488	1	hypothetical protein
3972834	4005490	32656	3989552	3989959	-1	DNA-binding protein H-NS
3972834	4005490	32656	3989972	3990616	1	hypothetical protein
3972834	4005490	32656	3990658	3991134	-1	hypothetical protein
3972834	4005490	32656	3991980	3992186	1	hypothetical protein
3972834	4005490	32656	3992287	3992547	1	hypothetical protein
3972834	4005490	32656	3992562	3992891	1	hypothetical protein
3972834	4005490	32656	3992971	3993117	1	hypothetical protein
3972834	4005490	32656	3993133	3993792	1	hypothetical protein
3972834	4005490	32656	3993953	3994213	1	hypothetical protein
3972834	4005490	32656	3994492	3995190	-1	hypothetical protein
3972834	4005490	32656	3995939	3996154	1	hypothetical protein
3972834	4005490	32656	3996245	3996526	1	hypothetical protein
3972834	4005490	32656	3996519	3996887	1	hypothetical protein
3972834	4005490	32656	3997433	3997573	-1	hypothetical protein
3972834	4005490	32656	3998388	3999197	-1	hypothetical protein; Some similarities with nicking enzyme (TraA)
3972834	4005490	32656	4000029	4000340	1	hypothetical protein
3972834	4005490	32656	4000439	4001926	1	DNA-cytosine methyltransferase (EC 2.1.1.37)
3972834	4005490	32656	4001958	4002650	-1	type II site-specific deoxyribonuclease
3972834	4005490	32656	4002746	4003996	-1	Integrase
3972834	4005490	32656	4004471	4005490	1	Cinnamyl alcohol dehydrogenase/reductase (EC 1.1.1.195) @ Alcohol dehydrogenase (EC 1.1.1.1)
3976208	3989488	13280	3976208	3976528	-1	hypothetical protein
3976208	3989488	13280	3977232	3977435	1	probable regulatory protein YPO0878
3976208	3989488	13280	3977619	3977933	1	hypothetical protein
3976208	3989488	13280	3978013	3978309	1	hypothetical protein
3976208	3989488	13280	3978364	3978621	1	hypothetical protein
3976208	3989488	13280	3978639	3978809	1	hypothetical protein
3976208	3989488	13280	3978800	3978931	1	hypothetical protein
3976208	3989488	13280	3979048	3979296	1	hypothetical protein
3976208	3989488	13280	3979339	3979665	1	hypothetical protein
3976208	3989488	13280	3980694	3981227	-1	hypothetical protein
3976208	3989488	13280	3981586	3982212	-1	hypothetical protein
3976208	3989488	13280	3982714	3982851	-1	hypothetical protein
3976208	3989488	13280	3983641	3983940	1	Replication protein
3976208	3989488	13280	3984092	3984340	1	hypothetical protein
3976208	3989488	13280	3984660	3985184	1	hypothetical protein
3976208	3989488	13280	3985201	3987861	1	hypothetical protein
3976208	3989488	13280	3988238	3989488	1	hypothetical protein
3981229	3994394	13165	3981586	3982212	-1	hypothetical protein
3981229	3994394	13165	3982714	3982851	-1	hypothetical protein
3981229	3994394	13165	3983641	3983940	1	Replication protein
3981229	3994394	13165	3984092	3984340	1	hypothetical protein
3981229	3994394	13165	3984660	3985184	1	hypothetical protein
3981229	3994394	13165	3985201	3987861	1	hypothetical protein
3981229	3994394	13165	3988238	3989488	1	hypothetical protein
3981229	3994394	13165	3989552	3989959	-1	DNA-binding protein H-NS
3981229	3994394	13165	3989972	3990616	1	hypothetical protein
3981229	3994394	13165	3990658	3991134	-1	hypothetical protein
3981229	3994394	13165	3991980	3992186	1	hypothetical protein
3981229	3994394	13165	3992287	3992547	1	hypothetical protein
3981229	3994394	13165	3992562	3992891	1	hypothetical protein
3981229	3994394	13165	3992971	3993117	1	hypothetical protein
3981229	3994394	13165	3993133	3993792	1	hypothetical protein
3981229	3994394	13165	3993953	3994213	1	hypothetical protein
3992562	3997573	5011	3992562	3992891	1	hypothetical protein
3992562	3997573	5011	3992971	3993117	1	hypothetical protein
3992562	3997573	5011	3993133	3993792	1	hypothetical protein
3992562	3997573	5011	3993953	3994213	1	hypothetical protein
3992562	3997573	5011	3994492	3995190	-1	hypothetical protein
3992562	3997573	5011	3995939	3996154	1	hypothetical protein
3992562	3997573	5011	3996245	3996526	1	hypothetical protein
3992562	3997573	5011	3996519	3996887	1	hypothetical protein
3992562	3997573	5011	3997433	3997573	-1	hypothetical protein
3994479	4002934	8455	3994492	3995190	-1	hypothetical protein
3994479	4002934	8455	3995939	3996154	1	hypothetical protein
3994479	4002934	8455	3996245	3996526	1	hypothetical protein
3994479	4002934	8455	3996519	3996887	1	hypothetical protein
3994479	4002934	8455	3997433	3997573	-1	hypothetical protein
3994479	4002934	8455	3998388	3999197	-1	hypothetical protein; Some similarities with nicking enzyme (TraA)
3994479	4002934	8455	4000029	4000340	1	hypothetical protein
3994479	4002934	8455	4000439	4001926	1	DNA-cytosine methyltransferase (EC 2.1.1.37)
3994479	4002934	8455	4001958	4002650	-1	type II site-specific deoxyribonuclease
3994479	4002934	8455	4002746	4003996	-1	Integrase
4153906	4171143	17237	4153906	4154481	1	Transcriptional regulator YjdC, AcrR family
4153906	4171143	17237	4156324	4156509	-1	hypothetical protein
4153906	4171143	17237	4156732	4157496	-1	hypothetical protein
4153906	4171143	17237	4157706	4158569	1	hypothetical protein
4153906	4171143	17237	4158547	4159086	1	hypothetical protein
4153906	4171143	17237	4159159	4161591	1	hypothetical protein
4153906	4171143	17237	4161582	4162892	1	hypothetical protein
4153906	4171143	17237	4162989	4163186	-1	hypothetical protein
4153906	4171143	17237	4163855	4164457	1	Type 1 fimbriae regulatory protein FimB
4153906	4171143	17237	4164862	4165500	1	Type 1 fimbriae regulatory protein FimE
4153906	4171143	17237	4165974	4166522	1	Type-1 fimbrial protein, A chain
4153906	4171143	17237	4166595	4167134	1	Fimbrin-like protein FimI
4153906	4171143	17237	4167170	4167895	1	Chaperone protein FimC
4153906	4171143	17237	4167978	4170602	1	Outer membrane usher protein FimD
4153906	4171143	17237	4170613	4171143	1	Protein FimF (regulates length and adhesion of type 1 fimbriae)
4155075	4174244	19169	4156324	4156509	-1	hypothetical protein
4155075	4174244	19169	4156732	4157496	-1	hypothetical protein
4155075	4174244	19169	4157706	4158569	1	hypothetical protein
4155075	4174244	19169	4158547	4159086	1	hypothetical protein
4155075	4174244	19169	4159159	4161591	1	hypothetical protein
4155075	4174244	19169	4161582	4162892	1	hypothetical protein
4155075	4174244	19169	4162989	4163186	-1	hypothetical protein
4155075	4174244	19169	4163855	4164457	1	Type 1 fimbriae regulatory protein FimB
4155075	4174244	19169	4164862	4165500	1	Type 1 fimbriae regulatory protein FimE
4155075	4174244	19169	4165974	4166522	1	Type-1 fimbrial protein, A chain
4155075	4174244	19169	4166595	4167134	1	Fimbrin-like protein FimI
4155075	4174244	19169	4167170	4167895	1	Chaperone protein FimC
4155075	4174244	19169	4167978	4170602	1	Outer membrane usher protein FimD
4155075	4174244	19169	4170613	4171143	1	Protein FimF (regulates length and adhesion of type 1 fimbriae)
4155075	4174244	19169	4171156	4171659	1	Protein FimG (regulates length and adhesion of type 1 fimbriae)
4155075	4174244	19169	4171676	4172578	1	Protein FimH (regulates length and adhesion of type 1 fimbriae, and mediates mannose binding)
4155075	4174244	19169	4172607	4174040	1	hypothetical protein
4155075	4174244	19169	4174169	4176067	-1	COG0840: Methyl-accepting chemotaxis protein
4156324	4165500	9176	4156324	4156509	-1	hypothetical protein
4156324	4165500	9176	4156732	4157496	-1	hypothetical protein
4156324	4165500	9176	4157706	4158569	1	hypothetical protein
4156324	4165500	9176	4158547	4159086	1	hypothetical protein
4156324	4165500	9176	4159159	4161591	1	hypothetical protein
4156324	4165500	9176	4161582	4162892	1	hypothetical protein
4156324	4165500	9176	4162989	4163186	-1	hypothetical protein
4156324	4165500	9176	4163855	4164457	1	Type 1 fimbriae regulatory protein FimB
4156324	4165500	9176	4164862	4165500	1	Type 1 fimbriae regulatory protein FimE
4174610	4184838	10228	4174169	4176067	-1	COG0840: Methyl-accepting chemotaxis protein
4174610	4184838	10228	4176424	4178118	-1	NAD-dependent malic enzyme (EC 1.1.1.38)
4174610	4184838	10228	4178145	4179512	-1	C4-dicarboxylate transporter
4174610	4184838	10228	4179860	4180753	1	Transcriptional regulator
4174610	4184838	10228	4180791	4182161	-1	Formerly called adenylosuccinate lyase (similar to archaeal version), but most likely something else
4174610	4184838	10228	4182576	4183613	1	Putative outer membrane protein
4174610	4184838	10228	4183624	4184400	1	hypothetical protein
4174610	4184838	10228	4184437	4184724	-1	hypothetical protein
4174610	4184838	10228	4184755	4186962	-1	Ferrichrome-iron receptor
4490231	4497712	7481	4489649	4490527	1	6-deoxy-6-sulphofructose-1-phosphate aldolase
4490231	4497712	7481	4490543	4491784	1	Sulfoquinovose isomerase (EC 5.3.1.31)
4490231	4497712	7481	4491895	4493919	1	Sulpholipid alpha-glucosidase (proposed)
4490231	4497712	7481	4493965	4495347	1	2,3-dihydroxypropane-1-sulfonate exporter
4490231	4497712	7481	4495393	4496787	1	Sulphoquinovose/Na+ symporter
4490231	4497712	7481	4496876	4497568	1	Sulpholipid porin
4490231	4497712	7481	4497680	4499503	-1	GTP-binding protein TypA/BipA

## Sheet: UTI-22-01
Island start	Island end	Length	Gene start	Gene end	Strand	Product
61492	66019	4527	61500	61637	-1	hypothetical protein
61492	66019	4527	62390	62947	1	Uncharacterized fimbrial-like protein YadN
61492	66019	4527	63000	63746	1	hypothetical protein
61492	66019	4527	63718	66261	1	fimbrial biogenesis outer membrane usher protein
97090	102180	5090	97090	98109	1	UDP-glucose:(glucosyl)lipopolysaccharide alpha-1,2-glucosyltransferase (EC 2.4.1.58)
97090	102180	5090	98147	99139	1	UDP-glucose:(glucosyl)lipopolysaccharide alpha-1,2-glucosyltransferase (EC 2.4.1.58)
97090	102180	5090	99165	100109	-1	UDP-galactose:(galactosyl) LPS alpha1,2-galactosyltransferase WaaW (EC 2.4.1.-)
97090	102180	5090	100110	101165	-1	Lipopolysaccharide core heptosyltransferase III
97090	102180	5090	101167	102180	-1	Putative glycosyltransferase
97090	102180	5090	102173	103456	-1	O-antigen ligase
635693	642130	6437	635693	636016	1	Uncharacterized protein YoaC
635693	642130	6437	636384	637229	1	hypothetical protein
635693	642130	6437	637659	638408	-1	Phage integrase
635693	642130	6437	638477	639148	1	hypothetical protein
635693	642130	6437	639159	639587	1	hypothetical protein
635693	642130	6437	639607	639798	1	hypothetical protein
635693	642130	6437	639918	640727	-1	Phage portal vertex protein GpQ
635693	642130	6437	641048	641266	1	Phage protein Ogr
635693	642130	6437	641624	642130	1	G/U mismatch-specific uracil DNA glycosylase (EC 3.2.2.28)
730062	734221	4159	728069	730570	-1	hypothetical protein
730062	734221	4159	730582	731259	-1	fimbrial chaperone protein
730062	734221	4159	731306	731824	-1	Fimbrial protein
730062	734221	4159	731897	732469	-1	hypothetical protein
730062	734221	4159	732926	736108	-1	Sensor histidine kinase/response regulator
736108	811884	75776	736108	736731	-1	Positive transcription regulator EvgA
736108	811884	75776	736942	737130	1	hypothetical protein
736108	811884	75776	737298	737951	1	Uncharacterized membrane lipoprotein clustered with tellurite resistance proteins TehA/TehB
736108	811884	75776	738107	738463	1	GTPase (EC 3.6.1.-)
736108	811884	75776	738466	739602	1	Inner membrane protein YibH
736108	811884	75776	739792	740646	1	hypothetical protein
736108	811884	75776	740893	741021	1	hypothetical protein
736108	811884	75776	741069	743765	1	hypothetical protein
736108	811884	75776	743828	744322	1	hypothetical protein
736108	811884	75776	744857	745315	-1	hypothetical protein
736108	811884	75776	745369	746343	-1	hypothetical protein
736108	811884	75776	746653	747519	1	hypothetical protein
736108	811884	75776	747704	747910	1	Transcriptional regulator, AlpA like
736108	811884	75776	748116	748376	1	hypothetical protein
736108	811884	75776	748633	748896	1	hypothetical protein
736108	811884	75776	748887	749024	1	hypothetical protein
736108	811884	75776	749100	749663	-1	hypothetical protein
736108	811884	75776	749831	750088	-1	hypothetical protein
736108	811884	75776	750587	751012	1	hypothetical protein
736108	811884	75776	751173	751493	-1	hypothetical protein
736108	811884	75776	751520	751906	-1	orf; Other or unknown (Phage or Prophage Related)
736108	811884	75776	751943	752221	-1	hypothetical protein
736108	811884	75776	752401	753600	-1	hypothetical protein
736108	811884	75776	753569	754003	-1	hypothetical protein
736108	811884	75776	754210	755157	-1	hypothetical protein
736108	811884	75776	755173	755394	-1	hypothetical protein
736108	811884	75776	755699	756007	-1	hypothetical protein
736108	811884	75776	756070	756216	-1	Transposase InsD for insertion element IS2
736108	811884	75776	756505	757092	1	PTS system, sucrose-specific IIB component (EC 2.7.1.211) / PTS system, sucrose-specific IIC component
736108	811884	75776	757043	757273	1	Sucrose operon repressor ScrR, LacI family
736108	811884	75776	757873	759564	1	Hemolysin activator protein precursor
736108	811884	75776	759577	770013	1	Putative large exoprotein involved in heme utilization or adhesion of ShlA/HecA/FhaA family
736108	811884	75776	770029	770283	1	hypothetical protein
736108	811884	75776	770811	771434	1	FIG00613801: hypothetical protein
736108	811884	75776	771435	771818	1	hypothetical protein
736108	811884	75776	772063	772386	1	hypothetical protein
736108	811884	75776	772380	772955	1	ISPsy5, Orf1
736108	811884	75776	773107	773745	-1	predicted 4-deoxy-L-threo-5-hexosulose-uronate ketol-isomerase (EC 5.3.1.17)
736108	811884	75776	773762	773890	1	hypothetical protein
736108	811884	75776	773893	774453	-1	DJ-1/YajL/PfpI superfamily, includes chaperone protein YajL (former ThiJ), parkinsonism-associated protein DJ-1, peptidases PfpI, Hsp31
736108	811884	75776	774558	775253	-1	Sulpholipid porin
736108	811884	75776	775719	776909	-1	Unsaturated glucuronyl hydrolase (EC 3.2.1.-)
736108	811884	75776	776961	778238	-1	Sucrose permease, major facilitator superfamily
736108	811884	75776	778275	780107	-1	hypothetical protein
736108	811884	75776	780329	781177	1	Transcriptional regulator, AraC family
736108	811884	75776	781580	782908	-1	PLP-dependent aminotransferase NCgl2355 (class III)
736108	811884	75776	783099	783863	1	Oxidoreductase
736108	811884	75776	783909	784670	-1	ABC transporter, ATP-binding protein (cluster 3, basic aa/glutamine/opines)
736108	811884	75776	784663	785328	-1	ABC transporter, permease protein (cluster 3, basic aa/glutamine/opines)
736108	811884	75776	785342	785983	-1	ABC transporter, permease protein (cluster 3, basic aa/glutamine/opines)
736108	811884	75776	786029	786835	-1	ABC transporter, substrate-binding protein (cluster 3, basic aa/glutamine/opines)
736108	811884	75776	787113	788579	1	Transcriptional regulator, GntR family domain / Aspartate aminotransferase (EC 2.6.1.1)
736108	811884	75776	789675	789842	1	Mobile element protein
736108	811884	75776	789839	789952	1	hypothetical protein
736108	811884	75776	790145	791086	1	hypothetical protein
736108	811884	75776	791287	791871	1	hypothetical protein
736108	811884	75776	792309	792671	1	Cupin domain protein
736108	811884	75776	792722	792892	-1	hypothetical protein
736108	811884	75776	792942	793856	1	Transcriptional regulator, LysR family
736108	811884	75776	794065	794214	-1	hypothetical protein
736108	811884	75776	794342	795331	-1	Transcriptional regulator, AraC family
736108	811884	75776	795594	796430	1	Non-heme chloroperoxidase (EC 1.11.1.10)
736108	811884	75776	797246	797365	1	COGs COG3558
736108	811884	75776	797493	797885	-1	Putative periplasmic protein
736108	811884	75776	798026	798529	1	hypothetical protein
736108	811884	75776	798539	798985	1	putative membrane protein
736108	811884	75776	798997	799515	1	Nicotinamide-nucleotide amidase (EC 3.5.1.42)
736108	811884	75776	799565	800071	-1	Protein YciE
736108	811884	75776	800096	800605	-1	Stress response diiron-containing protein YciF
736108	811884	75776	800704	800889	-1	Uncharacterized protein YmdF
736108	811884	75776	801233	802141	1	Oxidoreductase, short-chain dehydrogenase/reductase family
736108	811884	75776	802180	802281	1	hypothetical protein
736108	811884	75776	802346	802618	1	hypothetical protein
736108	811884	75776	803097	803687	1	hypothetical protein
736108	811884	75776	803758	804501	1	Oxidoreductase, short-chain dehydrogenase/reductase family
736108	811884	75776	804891	805559	-1	Epoxyqueuosine reductase (EC 1.17.99.6) QueH
736108	811884	75776	805546	805686	-1	hypothetical protein
736108	811884	75776	805789	806949	-1	Transposase InsI for insertion sequence element IS30
736108	811884	75776	807148	808056	1	Transcriptional regulator, LysR family
736108	811884	75776	808190	808696	1	hypothetical protein
736108	811884	75776	809524	810816	-1	Integrase
736108	811884	75776	811177	811884	-1	Putative inner membrane protein YqgA
1133238	1138579	5341	1132757	1134259	1	5-methylthioribose ABC transporter, ATP-binding protein
1133238	1138579	5341	1134256	1135251	1	5-methylthioribose ABC transporter, permease protein
1133238	1138579	5341	1135272	1136336	1	5-methylthioribose ABC transporter, substrate-binding protein
1133238	1138579	5341	1136528	1136737	-1	hypothetical protein
1133238	1138579	5341	1136774	1136983	-1	hypothetical protein
1133238	1138579	5341	1137082	1138323	1	Uncharacterized protein KPN_00625
1133238	1138579	5341	1138414	1139664	-1	5-methylthioribose kinase (EC 2.7.1.100)
1142955	1172113	29158	1142955	1143068	-1	hypothetical protein
1142955	1172113	29158	1143226	1143702	-1	DUF1440 domain-containing membrane protein
1142955	1172113	29158	1144186	1144425	-1	hypothetical protein
1142955	1172113	29158	1144422	1144547	-1	Virulence protein MsgA
1142955	1172113	29158	1144794	1145555	1	hypothetical protein
1142955	1172113	29158	1145602	1145718	-1	hypothetical protein
1142955	1172113	29158	1145848	1146177	-1	YpjF toxin protein
1142955	1172113	29158	1146216	1146581	-1	Uncharacterized protein YagB
1142955	1172113	29158	1146607	1146828	-1	Uncharacterized protein YeeT
1142955	1172113	29158	1146825	1147367	-1	UPF0758 family protein
1142955	1172113	29158	1147380	1147823	-1	Antirestriction protein klcA
1142955	1172113	29158	1147854	1148675	-1	UPF0380 proteins YafZ and homologs
1142955	1172113	29158	1148812	1149753	-1	hypothetical protein
1142955	1172113	29158	1149819	1150226	-1	hypothetical protein
1142955	1172113	29158	1150375	1150590	-1	hypothetical protein
1142955	1172113	29158	1150602	1150748	-1	hypothetical protein
1142955	1172113	29158	1150753	1151466	-1	FIG00641766: hypothetical protein
1142955	1172113	29158	1151549	1151686	1	hypothetical protein
1142955	1172113	29158	1151727	1152602	-1	Uncharacterized protein YeeP
1142955	1172113	29158	1153068	1154819	1	hypothetical protein
1142955	1172113	29158	1154816	1156591	1	hypothetical protein
1142955	1172113	29158	1156654	1158531	1	Phage T7 exclusion protein
1142955	1172113	29158	1158531	1159340	1	hypothetical protein
1142955	1172113	29158	1159337	1160602	1	FIG014574: hypothetical protein
1142955	1172113	29158	1160599	1161357	1	Putative deoxyribonuclease similar to YcfH, type 4
1142955	1172113	29158	1161605	1162519	1	hypothetical protein
1142955	1172113	29158	1162562	1163182	-1	hypothetical protein
1142955	1172113	29158	1163468	1164037	-1	Uncharacterized resolvase YagL
1142955	1172113	29158	1164193	1164948	-1	Uncharacterized protein YagM
1142955	1172113	29158	1164950	1165117	-1	hypothetical protein
1142955	1172113	29158	1165434	1166321	1	hypothetical protein
1142955	1172113	29158	1166522	1167763	-1	Prophage CP4-57 integrase
1142955	1172113	29158	1168475	1168996	-1	tmRNA-binding protein SmpB
1142955	1172113	29158	1169127	1169564	1	Ribosome association toxin RatA
1142955	1172113	29158	1169554	1169844	1	UPF0125 protein RatB
1142955	1172113	29158	1169958	1170302	-1	Outer membrane beta-barrel assembly protein BamE
1142955	1172113	29158	1170452	1172113	-1	DNA repair protein RecN
1417117	1425121	8004	1417050	1417268	1	hypothetical protein
1417117	1425121	8004	1417593	1421864	1	AidA-I adhesin-like protein
1417117	1425121	8004	1421962	1422543	1	hypothetical protein
1417117	1425121	8004	1422606	1424117	1	hypothetical protein
1417117	1425121	8004	1424208	1424339	1	hypothetical protein
1417117	1425121	8004	1424363	1426258	-1	Exoenzymes regulatory protein AepA precursor
1425840	1433283	7443	1424363	1426258	-1	Exoenzymes regulatory protein AepA precursor
1425840	1433283	7443	1426255	1426533	-1	Uncharacterized DUF1427 protein PA2697
1425840	1433283	7443	1426599	1427279	-1	Putative hydrolase
1425840	1433283	7443	1427349	1427519	1	hypothetical protein
1425840	1433283	7443	1427805	1428707	1	Transcriptional regulator, LysR family
1425840	1433283	7443	1429443	1430444	1	NAD-dependent glyceraldehyde-3-phosphate dehydrogenase (EC 1.2.1.12)
1425840	1433283	7443	1430475	1430660	1	hypothetical protein
1425840	1433283	7443	1430829	1433372	1	c-di-GMP phosphodiesterase (EC 3.1.4.52) => Heme-regulated, oxygen sensor PdeO
1427349	1479340	51991	1427349	1427519	1	hypothetical protein
1427349	1479340	51991	1427805	1428707	1	Transcriptional regulator, LysR family
1427349	1479340	51991	1429443	1430444	1	NAD-dependent glyceraldehyde-3-phosphate dehydrogenase (EC 1.2.1.12)
1427349	1479340	51991	1430475	1430660	1	hypothetical protein
1427349	1479340	51991	1430829	1433372	1	c-di-GMP phosphodiesterase (EC 3.1.4.52) => Heme-regulated, oxygen sensor PdeO
1427349	1479340	51991	1433369	1434931	1	Diguanylate cyclase (EC 2.7.7.65) => Globin-coupled heme-based oxygen sensor DgcO
1427349	1479340	51991	1434974	1436401	-1	hypothetical protein
1427349	1479340	51991	1436602	1436739	1	hypothetical protein
1427349	1479340	51991	1436913	1437044	-1	hypothetical protein
1427349	1479340	51991	1437026	1438630	1	Uncharacterized MFS-type transporter
1427349	1479340	51991	1439073	1440242	1	Phage integrase
1427349	1479340	51991	1440493	1440759	-1	hypothetical protein
1427349	1479340	51991	1440756	1441508	-1	hypothetical protein
1427349	1479340	51991	1441512	1441679	-1	hypothetical protein
1427349	1479340	51991	1441683	1442147	-1	hypothetical protein
1427349	1479340	51991	1442144	1442626	-1	SAM-dependent methyltransferase
1427349	1479340	51991	1442629	1442997	-1	hypothetical protein
1427349	1479340	51991	1442994	1443488	-1	hypothetical protein
1427349	1479340	51991	1443485	1443961	-1	hypothetical protein
1427349	1479340	51991	1443958	1444182	-1	hypothetical protein
1427349	1479340	51991	1444179	1444988	-1	hypothetical protein
1427349	1479340	51991	1445064	1445876	-1	hypothetical protein
1427349	1479340	51991	1445911	1446270	-1	hypothetical protein
1427349	1479340	51991	1446608	1447627	-1	hypothetical protein
1427349	1479340	51991	1447627	1447773	-1	hypothetical protein
1427349	1479340	51991	1447885	1447998	-1	hypothetical protein
1427349	1479340	51991	1448016	1448171	1	hypothetical protein
1427349	1479340	51991	1448314	1448523	1	hypothetical protein
1427349	1479340	51991	1448556	1448981	-1	hypothetical protein
1427349	1479340	51991	1448981	1449439	-1	hypothetical protein
1427349	1479340	51991	1449432	1449686	-1	hypothetical protein
1427349	1479340	51991	1449819	1450523	-1	Phage cI repressor (ACLAME 5)
1427349	1479340	51991	1450629	1450889	1	hypothetical protein
1427349	1479340	51991	1450918	1451448	1	Uncharacterized protein YmfL
1427349	1479340	51991	1451491	1451769	1	hypothetical protein
1427349	1479340	51991	1451930	1452205	1	hypothetical protein
1427349	1479340	51991	1452198	1453727	1	hypothetical protein
1427349	1479340	51991	1453724	1454695	1	DNA primase, phage associated
1427349	1479340	51991	1454665	1455309	1	Phage NinG rap recombination
1427349	1479340	51991	1455306	1455866	1	Phage HNH homing endonuclease (ACLAME 27)
1427349	1479340	51991	1455856	1456260	1	Phage antitermination protein Q
1427349	1479340	51991	1456469	1456861	1	Putative prophage membrane protein
1427349	1479340	51991	1456851	1457129	1	Putative prophage membrane protein
1427349	1479340	51991	1457129	1457743	1	FIG101079: Lytic enzyme
1427349	1479340	51991	1457750	1458019	1	hypothetical protein
1427349	1479340	51991	1458045	1458182	1	hypothetical protein
1427349	1479340	51991	1458160	1458390	1	hypothetical protein
1427349	1479340	51991	1458432	1458971	-1	hypothetical protein
1427349	1479340	51991	1459111	1459461	1	Phage-associated homing endonuclease
1427349	1479340	51991	1459619	1460116	1	Phage terminase, small subunit
1427349	1479340	51991	1460120	1461871	1	terminase large subunit
1427349	1479340	51991	1461868	1462029	1	hypothetical protein
1427349	1479340	51991	1462019	1463245	1	portal protein
1427349	1479340	51991	1463238	1463837	1	Phage head maturation protease
1427349	1479340	51991	1463847	1465073	1	Phage major capsid protein
1427349	1479340	51991	1465088	1465468	1	Sb8
1427349	1479340	51991	1465538	1465735	1	hypothetical protein
1427349	1479340	51991	1465737	1466069	1	Phage head-tail adapter
1427349	1479340	51991	1466062	1466601	1	gp10
1427349	1479340	51991	1466598	1466963	1	Phage protein (ACLAME 276)
1427349	1479340	51991	1467023	1467523	1	hypothetical protein
1427349	1479340	51991	1467569	1467946	1	tail protein
1427349	1479340	51991	1468057	1468233	1	hypothetical protein
1427349	1479340	51991	1468300	1468767	1	hypothetical protein
1427349	1479340	51991	1468810	1471305	1	Phage tail, tail length tape-measure protein H
1427349	1479340	51991	1471320	1471913	1	hypothetical protein
1427349	1479340	51991	1471913	1472497	1	hypothetical protein
1427349	1479340	51991	1472504	1472902	1	hypothetical protein
1427349	1479340	51991	1472902	1475616	1	Phage tail tip, host specificity protein J
1427349	1479340	51991	1475619	1476572	1	hypothetical protein
1427349	1479340	51991	1476582	1477382	1	hypothetical protein
1427349	1479340	51991	1477397	1477669	1	hypothetical protein
1427349	1479340	51991	1477669	1477902	1	hypothetical protein
1427349	1479340	51991	1478382	1478945	-1	phage-associated protein
1427349	1479340	51991	1479092	1479340	-1	Phage DNA damage-inducible protein (ACLAME 328)
1776204	1784258	8054	1776204	1777514	1	Capsule polysaccharide biosynthesis
1776204	1784258	8054	1777502	1778578	1	O-antigen polymerase
1776204	1784258	8054	1778578	1779858	1	Polysaccharide biosynthesis protein
1776204	1784258	8054	1779872	1780633	1	Glycosyltransferase
1776204	1784258	8054	1780657	1781646	1	hypothetical protein
1776204	1784258	8054	1781659	1782807	1	UDP-galactopyranose mutase (EC 5.4.99.9)
1776204	1784258	8054	1782822	1784258	1	Undecaprenyl-phosphate galactosephosphotransferase (EC 2.7.8.6)
1846763	1852332	5569	1846446	1847570	-1	hypothetical protein
1846763	1852332	5569	1847814	1848377	1	flavin reductase domain protein FMN-binding
1846763	1852332	5569	1848465	1849472	-1	ABC transporter, permease protein (cluster 8, B12/iron complex)
1846763	1852332	5569	1849475	1850119	-1	Methyltransferase type 12
1846763	1852332	5569	1850154	1851023	-1	ABC transporter, substrate-binding protein (cluster 8, B12/iron complex)
1846763	1852332	5569	1851069	1851188	1	hypothetical protein
1846763	1852332	5569	1851167	1853254	-1	TonB-dependent siderophore receptor
1875078	1887593	12515	1875078	1877204	-1	hypothetical protein
1875078	1887593	12515	1878326	1880110	1	FIG131328: Predicted ATP-dependent endonuclease of the OLD family
1875078	1887593	12515	1880097	1881914	1	ATP-dependent DNA helicase UvrD/PcrA (EC 3.6.4.12)
1875078	1887593	12515	1882345	1883049	-1	hypothetical protein
1875078	1887593	12515	1883238	1883468	1	hypothetical protein
1875078	1887593	12515	1883567	1883734	-1	hypothetical protein
1875078	1887593	12515	1883906	1885885	-1	hypothetical protein
1875078	1887593	12515	1885882	1886388	-1	hypothetical protein
1875078	1887593	12515	1886385	1887593	-1	hypothetical protein
1901838	1929671	27833	1901838	1902110	-1	Major pilus subunit of type IV secretion complex, VirB2
1901838	1929671	27833	1902113	1902691	-1	Peptidoglycan hydrolase VirB1, involved in T-DNA transfer
1901838	1929671	27833	1902764	1902985	-1	putative ATP/GTP-binding protein remnant
1901838	1929671	27833	1903160	1903300	-1	hypothetical protein
1901838	1929671	27833	1903380	1903589	-1	TraR/YbiI family protein
1901838	1929671	27833	1903579	1904166	-1	hypothetical protein
1901838	1929671	27833	1904192	1904377	-1	Transcriptional regulator
1901838	1929671	27833	1904521	1905447	-1	FIG00613535: hypothetical protein
1901838	1929671	27833	1906357	1907334	-1	Permease of the drug/metabolite transporter (DMT) superfamily
1901838	1929671	27833	1907334	1908182	-1	hypothetical protein
1901838	1929671	27833	1908431	1909021	1	Transcriptional regulator, AcrR family
1901838	1929671	27833	1909176	1910033	-1	hypothetical protein
1901838	1929671	27833	1910033	1910995	-1	hypothetical protein
1901838	1929671	27833	1910994	1911890	1	2-dehydropantoate 2-reductase (EC 1.1.1.169)
1901838	1929671	27833	1911946	1912623	1	hypothetical protein
1901838	1929671	27833	1912620	1912793	1	hypothetical protein
1901838	1929671	27833	1912790	1913464	1	hypothetical protein
1901838	1929671	27833	1913680	1914573	-1	Transcriptional regulator, LysR family
1901838	1929671	27833	1914676	1915005	1	hypothetical protein
1901838	1929671	27833	1915395	1915514	1	hypothetical protein
1901838	1929671	27833	1915580	1915786	-1	hypothetical protein
1901838	1929671	27833	1915808	1916737	-1	Putative oxidoreductase
1901838	1929671	27833	1916881	1917786	1	Transcriptional regulator STM1677, LysR family
1901838	1929671	27833	1917940	1918497	-1	Flavoredoxin
1901838	1929671	27833	1918561	1919418	-1	Short-chain dehydrogenase/reductase SDR?
1901838	1929671	27833	1919454	1920221	-1	Glucose 1-dehydrogenase (EC 1.1.1.47)
1901838	1929671	27833	1920256	1920999	-1	Oxidoreductase
1901838	1929671	27833	1921197	1922141	1	Transcriptional regulator, AraC family
1901838	1929671	27833	1922468	1922887	-1	hypothetical protein
1901838	1929671	27833	1922953	1923372	1	Rrf2 family transcriptional regulator, group III
1901838	1929671	27833	1923428	1926619	-1	RND efflux system, inner membrane transporter
1901838	1929671	27833	1926616	1927785	-1	RND efflux system, membrane fusion protein
1901838	1929671	27833	1928421	1929671	-1	Mobile element protein
2083362	2091595	8233	2083362	2083520	-1	Uncharacterized phage-associated protein YdaE
2083362	2091595	8233	2083530	2083715	-1	Uncharacterized protein, YdfD family
2083362	2091595	8233	2083715	2083843	-1	hypothetical protein
2083362	2091595	8233	2083836	2084108	-1	hypothetical protein
2083362	2091595	8233	2084309	2084620	-1	Putative regulatory protein
2083362	2091595	8233	2084833	2085069	1	Phage protein
2083362	2091595	8233	2085072	2085614	1	Phage activator protein cII
2083362	2091595	8233	2085749	2086621	1	Phage DNA replication protein O
2083362	2091595	8233	2086624	2087373	1	Bacteriophage-encoded homolog of DNA replication protein DnaC
2083362	2091595	8233	2087390	2088136	1	hypothetical protein
2083362	2091595	8233	2088133	2088450	1	hypothetical protein
2083362	2091595	8233	2088447	2088980	1	Phage protein (ACLAME 31)
2083362	2091595	8233	2088977	2089294	1	hypothetical protein
2083362	2091595	8233	2089294	2089518	1	hypothetical protein
2083362	2091595	8233	2089521	2089994	1	SAM-dependent methyltransferase
2083362	2091595	8233	2089998	2090942	1	hypothetical protein
2083362	2091595	8233	2090939	2091595	1	Phage EaA protein
2120074	2125655	5581	2120074	2122116	1	hypothetical protein
2120074	2125655	5581	2122151	2123707	-1	hypothetical protein
2120074	2125655	5581	2123709	2124629	-1	Bactoprenol glucosyl transferase
2120074	2125655	5581	2124626	2125051	-1	Bactoprenol-linked glucose translocase
2120074	2125655	5581	2125236	2125655	1	Error-prone repair protein UmuD
2200664	2207028	6364	2200902	2201534	-1	hypothetical protein
2200664	2207028	6364	2201607	2202050	-1	hypothetical protein
2200664	2207028	6364	2202496	2202612	1	hypothetical protein
2200664	2207028	6364	2202644	2203177	1	Fimbrial protein
2200664	2207028	6364	2203229	2203906	1	pili assembly chaperone
2200664	2207028	6364	2203932	2206418	1	hypothetical protein
2200664	2207028	6364	2206448	2207380	1	Fimbrial protein
2220474	2226548	6074	2219753	2220544	1	Phenazine biosynthesis protein PhzF like
2220474	2226548	6074	2220775	2221809	1	hypothetical protein
2220474	2226548	6074	2221908	2222318	1	Gfa-like protein
2220474	2226548	6074	2222455	2223831	1	Succinate-semialdehyde dehydrogenase [NAD] (EC 1.2.1.24); Succinate-semialdehyde dehydrogenase [NADP+] (EC 1.2.1.79)
2220474	2226548	6074	2223956	2224969	-1	Quinone oxidoreductase
2220474	2226548	6074	2225035	2226150	-1	Possible NADH oxidoreductase
2514077	2518404	4327	2514077	2514283	-1	hypothetical protein
2514077	2518404	4327	2514261	2514374	-1	hypothetical protein
2514077	2518404	4327	2514587	2515366	1	Haloacid dehalogenase-like hydrolase
2514077	2518404	4327	2515728	2516240	-1	Acetyltransferase, GNAT family
2514077	2518404	4327	2516484	2517197	1	Acetyltransferase, GNAT family
2514077	2518404	4327	2517233	2517754	-1	hypothetical protein
2514077	2518404	4327	2518078	2518404	1	hypothetical protein
2768602	2778049	9447	2768602	2769243	1	High frequency lysogenization protein HflD
2768602	2778049	9447	2769247	2770617	1	Adenylosuccinate lyase (EC 4.3.2.2) @ SAICAR lyase (EC 4.3.2.2)
2768602	2778049	9447	2771359	2771460	1	hypothetical protein
2768602	2778049	9447	2771460	2772416	1	Uncharacterized glycosyltransferase YkoT
2768602	2778049	9447	2772403	2774103	1	hypothetical protein
2768602	2778049	9447	2774131	2776149	-1	hypothetical protein
2768602	2778049	9447	2776199	2776957	-1	hypothetical protein
2768602	2778049	9447	2776935	2777171	1	Gifsy-2 prophage RecT
2768602	2778049	9447	2777322	2777537	1	hypothetical protein
2768602	2778049	9447	2777537	2778049	1	Phage integrase
2771359	2776149	4790	2771359	2771460	1	hypothetical protein
2771359	2776149	4790	2771460	2772416	1	Uncharacterized glycosyltransferase YkoT
2771359	2776149	4790	2772403	2774103	1	hypothetical protein
2771359	2776149	4790	2774131	2776149	-1	hypothetical protein
2852923	2888378	35455	2852923	2854143	1	Multidrug resistance protein MdtG
2852923	2888378	35455	2854319	2854438	-1	hypothetical protein
2852923	2888378	35455	2854506	2855225	-1	Phage protein
2852923	2888378	35455	2855256	2855711	1	hypothetical protein
2852923	2888378	35455	2855737	2856531	-1	hypothetical protein
2852923	2888378	35455	2856593	2856886	-1	hypothetical protein
2852923	2888378	35455	2856888	2857217	-1	hypothetical protein
2852923	2888378	35455	2857214	2857786	-1	hypothetical protein
2852923	2888378	35455	2857786	2858220	-1	hypothetical protein
2852923	2888378	35455	2858260	2858712	1	hypothetical protein
2852923	2888378	35455	2858723	2858992	-1	hypothetical protein
2852923	2888378	35455	2859016	2859669	-1	hypothetical protein
2852923	2888378	35455	2859986	2863186	-1	hypothetical protein
2852923	2888378	35455	2863584	2864207	-1	hypothetical protein
2852923	2888378	35455	2864207	2864773	-1	hypothetical protein
2852923	2888378	35455	2864846	2867053	-1	hypothetical protein
2852923	2888378	35455	2867040	2867396	-1	hypothetical protein
2852923	2888378	35455	2867429	2867728	-1	hypothetical protein
2852923	2888378	35455	2867788	2868261	-1	hypothetical protein
2852923	2888378	35455	2868324	2870834	-1	hypothetical protein
2852923	2888378	35455	2870844	2871245	-1	hypothetical protein
2852923	2888378	35455	2871250	2871570	-1	hypothetical protein
2852923	2888378	35455	2871577	2873352	-1	hypothetical protein
2852923	2888378	35455	2873306	2874790	-1	Putative phage portal protein
2852923	2888378	35455	2874790	2875281	-1	hypothetical protein
2852923	2888378	35455	2875294	2877186	-1	Phage terminase, large subunit
2852923	2888378	35455	2878038	2878478	-1	hypothetical protein
2852923	2888378	35455	2878980	2879261	-1	hypothetical protein
2852923	2888378	35455	2879782	2880540	1	hypothetical protein
2852923	2888378	35455	2880542	2881210	1	hypothetical protein
2852923	2888378	35455	2881566	2882033	-1	hypothetical protein
2852923	2888378	35455	2882115	2882858	-1	hypothetical protein
2852923	2888378	35455	2883319	2883780	-1	hypothetical protein
2852923	2888378	35455	2883854	2884357	-1	hypothetical protein
2852923	2888378	35455	2884446	2884598	-1	hypothetical protein
2852923	2888378	35455	2884965	2885345	-1	hypothetical protein
2852923	2888378	35455	2885879	2887714	-1	hypothetical protein
2852923	2888378	35455	2887761	2888150	1	Acidic protein msyB
2852923	2888378	35455	2888151	2888378	-1	Putative outer membrane lipoprotein
2932670	2940395	7725	2931911	2933017	1	Hypothetical iron-sulfur cluster binding protein YccM
2932670	2940395	7725	2933051	2933827	-1	ABC transporter, ATP-binding protein (cluster 1, maltose/g3p/polyamine/iron); ABC transporter, ATP-binding protein (cluster 10, nitrate/sulfonate/bicarbonate)
2932670	2940395	7725	2933827	2934597	-1	ABC transporter, permease protein (cluster 10, nitrate/sulfonate/bicarbonate)
2932670	2940395	7725	2934594	2935601	-1	ABC transporter, substrate-binding protein (cluster 10, nitrate/sulfonate/bicarbonate)
2932670	2940395	7725	2935630	2936349	-1	Aspartate racemase (EC 5.1.1.13)
2932670	2940395	7725	2936346	2937359	-1	D-cysteine desulfhydrase (EC 4.4.1.15)
2932670	2940395	7725	2937425	2937553	1	hypothetical protein
2932670	2940395	7725	2937613	2938635	-1	Hydroxycarboxylate dehydrogenase (NADP+) HcxB
2932670	2940395	7725	2938878	2939885	1	Taurine ABC transporter, substrate-binding protein TauA
2932670	2940395	7725	2939907	2940749	1	Taurine ABC transporter, ATP-binding protein TauB
3052093	3056575	4482	3052189	3052743	-1	CRISPR-associated protein, Csy4 family
3052093	3056575	4482	3052753	3053754	-1	CRISPR-associated protein, Csy3 family
3052093	3056575	4482	3053765	3054700	-1	CRISPR-associated protein, Csy2 family
3052093	3056575	4482	3054688	3056010	-1	CRISPR-associated protein, Csy1 family
3052093	3056575	4482	3056028	3059258	-1	CRISPR-associated helicase Cas3
3056849	3061476	4627	3059255	3060214	-1	CRISPR-associated protein Cas1
3056849	3061476	4627	3060254	3060403	-1	hypothetical protein
3056849	3061476	4627	3061172	3061294	1	hypothetical protein
3056849	3061476	4627	3061456	3063732	-1	ATP-dependent Clp protease ATP-binding subunit ClpA
3093366	3100289	6923	3092747	3094225	-1	General secretion pathway protein E
3093366	3100289	6923	3094239	3096161	-1	General secretion pathway protein D
3093366	3100289	6923	3096175	3096948	-1	General secretion pathway protein C
3093366	3100289	6923	3096952	3097086	-1	hypothetical protein
3093366	3100289	6923	3097207	3098784	1	General secretion pathway protein A
3093366	3100289	6923	3098784	3099284	1	hypothetical protein
3093366	3100289	6923	3099371	3099994	-1	hypothetical protein
3093366	3100289	6923	3100287	3101117	-1	N-acetylmuramoyl-L-alanine amidase (EC 3.5.1.28) @ 1,6-anhydro-N-acetylmuramyl-L-alanine amidase
3658803	3668525	9722	3657932	3659053	-1	RND efflux system, membrane fusion protein
3658803	3668525	9722	3659214	3659780	-1	putative transcriptional repressor
3658803	3668525	9722	3659969	3660862	-1	hypothetical protein
3658803	3668525	9722	3660865	3661812	-1	ABC transporter, substrate-binding protein (cluster 8, B12/iron complex)
3658803	3668525	9722	3661828	3662880	-1	Iron compound ABC transporter, permease protein
3658803	3668525	9722	3662877	3663890	-1	Iron compound ABC transporter, permease protein
3658803	3668525	9722	3663887	3664714	-1	Iron compound ABC transporter, ATP-binding protein
3658803	3668525	9722	3665164	3667326	1	Ferrichrome-iron receptor
3658803	3668525	9722	3667548	3667643	1	hypothetical protein
3658803	3668525	9722	3667769	3669157	1	Tryptophanase (EC 4.1.99.1)
3681161	3704651	23490	3680650	3681528	-1	Flagellin protein FlaA
3681161	3704651	23490	3681547	3681666	-1	hypothetical protein
3681161	3704651	23490	3682103	3682240	-1	hypothetical protein
3681161	3704651	23490	3682272	3683225	1	Putative regulatory protein
3681161	3704651	23490	3683197	3683667	1	hypothetical protein
3681161	3704651	23490	3683708	3684712	-1	hypothetical protein
3681161	3704651	23490	3684718	3685635	-1	Flagellar hook-associated protein FlgL
3681161	3704651	23490	3685658	3687043	-1	Flagellar hook-associated protein FlgK
3681161	3704651	23490	3687047	3687436	-1	Flagellar protein FlgJ [peptidoglycan hydrolase]
3681161	3704651	23490	3687446	3688537	-1	Flagellar P-ring protein FlgI
3681161	3704651	23490	3688549	3689214	-1	Flagellar L-ring protein FlgH
3681161	3704651	23490	3689241	3690026	-1	Flagellar basal-body rod protein FlgG
3681161	3704651	23490	3690048	3690779	-1	Flagellar basal-body rod protein FlgF
3681161	3704651	23490	3690779	3691969	-1	Flagellar hook protein FlgE
3681161	3704651	23490	3692004	3692687	-1	Flagellar basal-body rod modification protein FlgD
3681161	3704651	23490	3692690	3693115	-1	Flagellar basal-body rod protein FlgC
3681161	3704651	23490	3693139	3693489	-1	Flagellar basal-body rod protein FlgB
3681161	3704651	23490	3693568	3694359	1	Flagellar basal-body P-ring formation protein FlgA
3681161	3704651	23490	3694491	3694763	1	hypothetical protein
3681161	3704651	23490	3694766	3695203	1	hypothetical protein
3681161	3704651	23490	3695277	3696524	1	hypothetical protein
3681161	3704651	23490	3696543	3697616	1	Glycosyl transferase, family 2
3681161	3704651	23490	3697716	3698705	-1	lipopolysaccharide heptosyltransferase II
3681161	3704651	23490	3698714	3699655	-1	hypothetical protein
3681161	3704651	23490	3699689	3701122	-1	glycosyl transferase, group 2 family protein domain protein
3681161	3704651	23490	3701127	3701570	-1	hypothetical protein
3681161	3704651	23490	3701577	3702896	-1	Flagellum-specific ATP synthase FliI
3681161	3704651	23490	3702883	3703641	-1	Flagellar assembly protein FliH
3681161	3704651	23490	3703645	3704682	-1	Flagellar motor switch protein FliG
3707714	3712194	4480	3706744	3707775	-1	sigma-54-dependent transcriptional regulator
3707714	3712194	4480	3708286	3709170	1	Flagellar motor switch protein FliM
3707714	3712194	4480	3709163	3709561	1	Flagellar motor switch protein FliN
3707714	3712194	4480	3709558	3710310	1	Flagellar biosynthesis protein FliP
3707714	3712194	4480	3710313	3710585	1	Flagellar biosynthesis protein FliQ
3707714	3712194	4480	3710592	3711365	1	Flagellar biosynthesis protein FliR
3707714	3712194	4480	3711365	3712498	1	Flagellar biosynthesis protein FlhB
3714477	3733454	18977	3712485	3714581	1	Flagellar biosynthesis protein FlhA
3714477	3733454	18977	3714642	3715631	-1	hypothetical protein
3714477	3733454	18977	3715800	3716057	1	hypothetical protein
3714477	3733454	18977	3716184	3717725	-1	Rtn protein
3714477	3733454	18977	3717877	3718221	-1	Anti-adapter protein IraM
3714477	3733454	18977	3718533	3719063	1	hypothetical protein
3714477	3733454	18977	3719179	3719727	-1	Putative periplasmic or exported protein
3714477	3733454	18977	3720150	3720341	1	hypothetical protein
3714477	3733454	18977	3720418	3721074	-1	Transcriptional regulator, AraC family
3714477	3733454	18977	3721271	3721663	1	hypothetical protein
3714477	3733454	18977	3721814	3721927	-1	hypothetical protein
3714477	3733454	18977	3722437	3723015	1	Fimbrial protein
3714477	3733454	18977	3723197	3723895	1	pili assembly chaperone
3714477	3733454	18977	3723927	3726365	1	fimbrial biogenesis outer membrane usher protein
3714477	3733454	18977	3726381	3727472	1	hypothetical protein
3714477	3733454	18977	3727790	3728572	1	hypothetical protein
3714477	3733454	18977	3728625	3729290	1	hypothetical protein
3714477	3733454	18977	3729336	3729923	1	hypothetical protein
3714477	3733454	18977	3730103	3730984	1	ABC transporter, substrate-binding protein (cluster 13, osmolytes)
3714477	3733454	18977	3730994	3732538	1	Histidine ammonia-lyase (EC 4.3.1.3)
3714477	3733454	18977	3732538	3733161	1	ABC transporter, permease protein (cluster 13, osmolytes)
3714477	3733454	18977	3733158	3733790	1	ABC transporter, permease protein (cluster 13, osmolytes)
3734645	3738839	4194	3733803	3734774	1	ABC transporter, ATP-binding protein (cluster 13, osmolytes)
3734645	3738839	4194	3734771	3735775	1	Ornithine cyclodeaminase (EC 4.3.1.12)
3734645	3738839	4194	3735772	3736578	1	ABC-type phosphate/phosphonate transport system, periplasmic component
3734645	3738839	4194	3736630	3737562	-1	Transcriptional regulator, LysR family
3734645	3738839	4194	3737695	3738684	1	ABC transporter, permease protein 1 (cluster 4, leucine/isoleucine/valine/benzoate)
3734645	3738839	4194	3738695	3739801	1	ABC transporter, permease protein 2 (cluster 4, leucine/isoleucine/valine/benzoate)
3739177	3744280	5103	3738695	3739801	1	ABC transporter, permease protein 2 (cluster 4, leucine/isoleucine/valine/benzoate)
3739177	3744280	5103	3739798	3740565	1	ABC transporter, ATP-binding protein 1 (cluster 4, leucine/isoleucine/valine/benzoate)
3739177	3744280	5103	3740558	3741277	1	ABC transporter, ATP-binding protein 2 (cluster 4, leucine/isoleucine/valine/benzoate)
3739177	3744280	5103	3741305	3742462	1	ABC transporter, substrate-binding protein (cluster 4, leucine/isoleucine/valine/benzoate)
3739177	3744280	5103	3742480	3742962	1	L-2-amino-thiazoline-4-carboxylic acid hydrolase (EC 3.5.2.-)
3739177	3744280	5103	3742959	3744182	1	Beta-ureidopropionase (EC 3.5.1.6)
3746536	3751848	5312	3746868	3747782	1	hypothetical protein
3746536	3751848	5312	3748289	3748753	-1	Putative transcription regulator
3746536	3751848	5312	3748992	3749489	1	hypothetical protein
3746536	3751848	5312	3749647	3750204	-1	putative resolvase
3746536	3751848	5312	3750441	3752705	1	hypothetical protein
3746868	3758630	11762	3750441	3752705	1	hypothetical protein
3746868	3758630	11762	3752702	3754540	1	Putative DNA helicase
3746868	3758630	11762	3754703	3755035	1	hypothetical protein
3746868	3758630	11762	3755158	3757098	-1	Integrase
3746868	3758630	11762	3757377	3758630	-1	Gamma-glutamyl phosphate reductase (EC 1.2.1.41)
4091500	4142219	50719	4091500	4092870	-1	Tryptophanase (EC 4.1.99.1)
4091500	4142219	50719	4093983	4094246	1	hypothetical protein
4091500	4142219	50719	4094602	4096245	-1	DNA-cytosine methyltransferase (EC 2.1.1.37)
4091500	4142219	50719	4096488	4098320	-1	hypothetical protein
4091500	4142219	50719	4098326	4099267	-1	hypothetical protein
4091500	4142219	50719	4099264	4102047	-1	Endonuclease
4091500	4142219	50719	4102034	4103503	-1	hypothetical protein
4091500	4142219	50719	4103833	4104612	-1	hypothetical protein
4091500	4142219	50719	4104773	4105663	1	hypothetical protein
4091500	4142219	50719	4105802	4105996	1	Transcriptional regulator in PFGI-1-like cluster
4091500	4142219	50719	4106013	4106372	1	Protein with ParB-like nuclease domain in PFGI-1-like cluster
4091500	4142219	50719	4106415	4107296	1	Protein with ParB-like nuclease domain in PFGI-1-like cluster
4091500	4142219	50719	4107280	4107837	1	FIG004780: hypothetical protein in PFGI-1-like cluster
4091500	4142219	50719	4107827	4108699	1	FIG141751: hypothetical protein in PFGI-1-like cluster
4091500	4142219	50719	4108859	4109470	1	hypothetical protein
4091500	4142219	50719	4109460	4109885	1	Integrase regulator R
4091500	4142219	50719	4110077	4111903	1	DNA topoisomerase III (EC 5.99.1.2) in PFGI-1-like cluster
4091500	4142219	50719	4111951	4112418	-1	Small heat shock protein
4091500	4142219	50719	4112584	4112796	-1	hypothetical protein
4091500	4142219	50719	4112809	4113252	1	FIG051360: Periplasmic protein TonB, links inner and outer membranes
4091500	4142219	50719	4113323	4113706	1	hypothetical protein
4091500	4142219	50719	4113818	4114474	1	PilL
4091500	4142219	50719	4114478	4115152	1	probable exported protein STY4558
4091500	4142219	50719	4115131	4115649	1	Soluble lytic murein transglycosylase and related regulatory proteins (some contain LysM/invasin domains)
4091500	4142219	50719	4115646	4117655	1	Coupling protein VirD4, ATPase required for T-DNA transfer
4091500	4142219	50719	4117661	4118293	1	hypothetical protein
4091500	4142219	50719	4118500	4120257	-1	hypothetical protein
4091500	4142219	50719	4120293	4120457	1	hypothetical protein
4091500	4142219	50719	4121186	4122193	-1	Rossmann fold nucleotide-binding protein Smf possibly involved in DNA uptake
4091500	4142219	50719	4122290	4123624	-1	hypothetical protein
4091500	4142219	50719	4123697	4124062	-1	Phage integrase
4091500	4142219	50719	4124545	4124853	1	FIG01045568: hypothetical protein
4091500	4142219	50719	4124846	4125079	1	hypothetical protein
4091500	4142219	50719	4125089	4125406	1	hypothetical protein
4091500	4142219	50719	4125408	4125761	1	hypothetical protein
4091500	4142219	50719	4125758	4126417	1	hypothetical protein
4091500	4142219	50719	4126414	4127181	1	hypothetical protein
4091500	4142219	50719	4127178	4128473	1	hypothetical protein
4091500	4142219	50719	4128470	4128829	1	putative lipoprotein
4091500	4142219	50719	4128826	4131465	1	Type IV secretory pathway, VirB4 components
4091500	4142219	50719	4131462	4131959	-1	hypothetical protein
4091500	4142219	50719	4131980	4132201	-1	hypothetical protein
4091500	4142219	50719	4132241	4132504	-1	hypothetical protein; Some similarities with restriction enzymes control elements and transcription regulators
4091500	4142219	50719	4132612	4132887	1	hypothetical protein
4091500	4142219	50719	4133000	4133521	1	PTS system, glucitol/sorbitol-specific IIC component
4091500	4142219	50719	4133518	4133892	1	PTS system, glucitol/sorbitol-specific IIA component (EC 2.7.1.69)
4091500	4142219	50719	4133889	4134869	1	PTS system, glucitol/sorbitol-specific IIB component (EC 2.7.1.198) / PTS system, glucitol/sorbitol-specific IIC component 2
4091500	4142219	50719	4134880	4135896	1	Putative dehydrogenase
4091500	4142219	50719	4135976	4137016	-1	hypothetical protein
4091500	4142219	50719	4137075	4138034	-1	hypothetical protein
4091500	4142219	50719	4138052	4139008	-1	hypothetical protein
4091500	4142219	50719	4139005	4141527	-1	type 1 fimbriae anchoring protein FimD
4091500	4142219	50719	4141539	4142219	-1	Putative fimbrial chaparone
4143710	4148834	5124	4143206	4143796	-1	Type 1 fimbriae regulatory protein, FimB/FimE family
4143710	4148834	5124	4144009	4144941	1	hypothetical protein
4143710	4148834	5124	4144953	4146314	1	hypothetical protein
4143710	4148834	5124	4146311	4147813	1	putative membrane protein
4143710	4148834	5124	4147910	4148782	1	hypothetical protein
4143710	4148834	5124	4148821	4149021	-1	Glycogen synthesis protein GlgS
4149183	4159335	10152	4149117	4149236	1	hypothetical protein
4149183	4159335	10152	4149355	4149645	1	hypothetical protein
4149183	4159335	10152	4149710	4150615	1	Antirestriction protein
4149183	4159335	10152	4150680	4151051	1	hypothetical protein
4149183	4159335	10152	4151078	4151953	-1	hypothetical protein
4149183	4159335	10152	4151940	4152335	-1	hypothetical protein
4149183	4159335	10152	4152415	4152552	-1	hypothetical protein
4149183	4159335	10152	4152584	4154173	1	Pyruvate/2-oxoglutarate dehydrogenase complex, dihydrolipoamide acyltransferase (E2) component, and related enzymes
4149183	4159335	10152	4154229	4154882	-1	ORF25
4149183	4159335	10152	4154990	4155256	-1	hypothetical protein
4149183	4159335	10152	4155594	4156670	1	Fic family protein MloA
4149183	4159335	10152	4156690	4156953	-1	HipB protein @ Antitoxin HigA
4149183	4159335	10152	4157197	4157658	-1	hypothetical protein
4149183	4159335	10152	4157633	4158529	-1	hypothetical protein
4149183	4159335	10152	4158831	4160507	-1	Integrase
4305545	4313884	8339	4305545	4305931	1	hypothetical protein
4305545	4313884	8339	4306596	4307198	1	Type 1 fimbriae regulatory protein FimB
4305545	4313884	8339	4307603	4308241	1	Type 1 fimbriae regulatory protein FimE
4305545	4313884	8339	4308715	4309263	1	Type-1 fimbrial protein, A chain
4305545	4313884	8339	4309336	4309875	1	Fimbrin-like protein FimI
4305545	4313884	8339	4309911	4310636	1	Chaperone protein FimC
4305545	4313884	8339	4310719	4313343	1	Outer membrane usher protein FimD
4305545	4313884	8339	4313354	4313884	1	Protein FimF (regulates length and adhesion of type 1 fimbriae)
4305918	4317254	11336	4313897	4314400	1	Protein FimG (regulates length and adhesion of type 1 fimbriae)
4305918	4317254	11336	4314417	4315319	1	Protein FimH (regulates length and adhesion of type 1 fimbriae, and mediates mannose binding)
4305918	4317254	11336	4315348	4316781	1	hypothetical protein
4305918	4317254	11336	4316910	4318808	-1	COG0840: Methyl-accepting chemotaxis protein
4317359	4327749	10390	4319164	4320858	-1	NAD-dependent malic enzyme (EC 1.1.1.38)
4317359	4327749	10390	4320885	4322252	-1	C4-dicarboxylate transporter
4317359	4327749	10390	4322534	4323493	1	Transcriptional regulator
4317359	4327749	10390	4323531	4324901	-1	Formerly called adenylosuccinate lyase (similar to archaeal version), but most likely something else
4317359	4327749	10390	4325316	4326353	1	Putative outer membrane protein
4317359	4327749	10390	4326364	4327140	1	hypothetical protein
4317359	4327749	10390	4327177	4327635	-1	hypothetical protein
4317359	4327749	10390	4327666	4329873	-1	Ferrichrome-iron receptor

## Sheet: UTI-23-21
Island start	Island end	Length	Gene start	Gene end	Strand	Product
78455	90801	12346	76776	78458	1	DNA ligase (NAD(+)) (EC 6.5.1.2)
78455	90801	12346	78455	79072	-1	UPF0126 inner membrane protein YicG
78455	90801	12346	79391	80473	-1	hypothetical protein
78455	90801	12346	80868	81023	-1	hypothetical protein
78455	90801	12346	81092	81709	1	hypothetical protein
78455	90801	12346	81762	82139	-1	hypothetical protein
78455	90801	12346	82388	82972	1	hypothetical protein
78455	90801	12346	83002	83805	1	hypothetical protein
78455	90801	12346	84283	84903	-1	hypothetical protein
78455	90801	12346	85256	85861	1	hypothetical protein
78455	90801	12346	85854	86936	-1	hypothetical protein
78455	90801	12346	86926	87474	-1	hypothetical protein
78455	90801	12346	87455	88177	-1	hypothetical protein
78455	90801	12346	88466	89587	-1	Integrase
78455	90801	12346	89578	89700	-1	hypothetical protein
78455	90801	12346	89938	90801	-1	UPF0701 protein YicC
101358	106474	5116	101358	102377	1	UDP-glucose:(glucosyl)lipopolysaccharide alpha-1,2-glucosyltransferase (EC 2.4.1.58)
101358	106474	5116	102423	103433	1	UDP-glucose:(glucosyl)lipopolysaccharide alpha-1,2-glucosyltransferase (EC 2.4.1.58)
101358	106474	5116	103459	104403	-1	UDP-galactose:(galactosyl) LPS alpha1,2-galactosyltransferase WaaW (EC 2.4.1.-)
101358	106474	5116	104404	105459	-1	Lipopolysaccharide core heptosyltransferase III
101358	106474	5116	105461	106474	-1	Putative glycosyltransferase
101358	106474	5116	106467	107753	-1	O-antigen ligase
257644	265350	7706	257637	258866	-1	FIG138576: 3-oxoacyl-[ACP] synthase (EC 2.3.1.41)
257644	265350	7706	258863	259594	-1	3-oxoacyl-[ACP] reductase (EC 1.1.1.100) FadG2, NOT involved in fatty acid synthesis
257644	265350	7706	259591	260067	-1	3-hydroxydecanoyl-[ACP] dehydratase (EC 4.2.1.59)
257644	265350	7706	260064	261233	-1	3-oxoacyl-[ACP] synthase (EC 2.3.1.41) FabV like
257644	265350	7706	261235	261786	-1	FIG035331: hypothetical protein
257644	265350	7706	261909	264233	-1	FIG021862: membrane protein, exporter
257644	265350	7706	264202	264807	-1	FIG027190: Putative transmembrane protein
257644	265350	7706	264804	265226	-1	FIG002571: 4-hydroxybenzoyl-CoA thioesterase domain protein
257644	265350	7706	265230	266921	-1	FIG143263: Glycosyl transferase / Lysophospholipid acyltransferase
267045	273227	6182	266912	267265	-1	(3R)-hydroxymyristoyl-[ACP] dehydratase (EC 4.2.1.-)
267045	273227	6182	267252	268613	-1	FIGfam138462: Acyl-CoA synthetase, AMP-(fatty) acid ligase
267045	273227	6182	268610	269191	-1	FIG017861: hypothetical protein
267045	273227	6182	269198	269449	-1	Acyl carrier protein
267045	273227	6182	269462	269719	-1	Acyl carrier protein
267045	273227	6182	269700	270515	-1	FIG018329: 1-acyl-sn-glycerol-3-phosphate acyltransferase
267045	273227	6182	270512	271234	-1	3-oxoacyl-[ACP] synthase
267045	273227	6182	271292	272353	-1	Uncharacterized SAM-dependent O-methyltransferase
267045	273227	6182	272505	272894	-1	putative lipoprotein
267045	273227	6182	273207	274256	-1	UPF0118 inner membrane protein YhhT
734550	738710	4160	734262	734780	-1	Fimbrial protein
734550	738710	4160	734853	735425	-1	hypothetical protein
734550	738710	4160	735882	739064	-1	Sensor histidine kinase/response regulator
741194	746953	5759	741194	741895	1	fimbrial chaperone protein
741194	746953	5759	741933	744524	1	type 1 fimbriae anchoring protein FimD
741194	746953	5759	744545	745078	1	hypothetical protein
741194	746953	5759	745228	745947	1	hypothetical protein
741194	746953	5759	746093	746953	-1	Hydrolase, alpha/beta fold family
826597	870626	44029	826597	827478	1	Peptide chain release factor 2 @ programmed frameshift-containing
826597	870626	44029	827488	829005	1	Lysyl-tRNA synthetase (class II) (EC 6.1.1.6)
826597	870626	44029	829105	829650	-1	Isopentenyl-diphosphate Delta-isomerase (EC 5.3.3.2)
826597	870626	44029	829851	830597	1	Uncharacterized lipoprotein YgeR
826597	870626	44029	830915	832093	1	Phage integrase, Phage P4-associated
826597	870626	44029	832114	832305	1	Exodeoxyribonuclease I (EC 3.1.11.1)
826597	870626	44029	832341	832472	-1	UPF0033 protein YeeD
826597	870626	44029	832540	832923	1	hypothetical protein
826597	870626	44029	833511	834929	1	hypothetical protein
826597	870626	44029	835003	835113	1	hypothetical protein
826597	870626	44029	835151	836014	1	hypothetical protein
826597	870626	44029	836439	836813	1	hypothetical protein
826597	870626	44029	836944	837531	-1	hypothetical protein
826597	870626	44029	837566	837898	-1	hypothetical protein
826597	870626	44029	837895	851070	-1	Putative large exoprotein involved in heme utilization or adhesion of ShlA/HecA/FhaA family
826597	870626	44029	851089	852768	-1	Hemolysin activator protein precursor
826597	870626	44029	853156	853833	-1	hypothetical protein
826597	870626	44029	853957	854475	-1	hypothetical protein
826597	870626	44029	854546	854902	-1	FIG00639161: hypothetical protein
826597	870626	44029	855053	855184	-1	hypothetical protein
826597	870626	44029	855473	855709	-1	hypothetical protein
826597	870626	44029	855840	856424	-1	hypothetical protein
826597	870626	44029	856531	857142	-1	hypothetical protein
826597	870626	44029	857619	857717	-1	hypothetical protein
826597	870626	44029	858027	858146	-1	hypothetical protein
826597	870626	44029	858203	859171	1	hypothetical protein
826597	870626	44029	859409	860290	1	NgrB
826597	870626	44029	860382	860732	-1	hypothetical protein
826597	870626	44029	861063	862364	1	hypothetical protein
826597	870626	44029	862463	862996	1	hypothetical protein
826597	870626	44029	863169	863990	1	UPF0380 proteins YafZ and homologs
826597	870626	44029	864069	864548	1	Antirestriction protein klcA
826597	870626	44029	864559	865038	1	UPF0758 family protein
826597	870626	44029	865059	865280	1	Uncharacterized protein YeeT
826597	870626	44029	865304	865663	1	YeeU protein (antitoxin to YeeV)
826597	870626	44029	865716	866087	1	YkfI toxin protein
826597	870626	44029	866091	866573	1	hypothetical protein
826597	870626	44029	866570	866806	1	hypothetical protein
826597	870626	44029	866997	867218	-1	Transposase InsD for insertion element IS2
826597	870626	44029	867225	867383	-1	Transposase InsD for insertion element IS2
826597	870626	44029	868000	868656	1	putative resolvase
826597	870626	44029	869262	869777	1	Transposase
826597	870626	44029	869823	870626	-1	2-keto-3-deoxy-L-rhamnonate aldolase (EC 4.1.2.53)
1132023	1147602	15579	1132023	1132136	-1	hypothetical protein
1132023	1147602	15579	1132294	1132770	-1	DUF1440 domain-containing membrane protein
1132023	1147602	15579	1133253	1133492	-1	hypothetical protein
1132023	1147602	15579	1134269	1134472	1	Transcriptional regulator, AlpA like
1132023	1147602	15579	1135385	1135762	-1	hypothetical protein
1132023	1147602	15579	1135799	1136293	-1	hypothetical protein
1132023	1147602	15579	1136656	1137957	-1	Mobilization protein MobA @ Conjugal transfer protein TraA
1132023	1147602	15579	1137957	1138082	1	hypothetical protein
1132023	1147602	15579	1138295	1138477	1	hypothetical protein
1132023	1147602	15579	1138477	1138806	1	hypothetical protein
1132023	1147602	15579	1138796	1139137	1	hypothetical protein
1132023	1147602	15579	1139130	1139543	1	hypothetical protein
1132023	1147602	15579	1139778	1140242	1	hypothetical protein
1132023	1147602	15579	1140440	1141948	-1	hypothetical protein
1132023	1147602	15579	1142068	1143288	-1	Prophage CP4-57 integrase
1132023	1147602	15579	1143964	1144485	-1	tmRNA-binding protein SmpB
1132023	1147602	15579	1144616	1145053	1	Ribosome association toxin RatA
1132023	1147602	15579	1145043	1145333	1	UPF0125 protein RatB
1132023	1147602	15579	1145447	1145791	-1	Outer membrane beta-barrel assembly protein BamE
1132023	1147602	15579	1145941	1147602	-1	DNA repair protein RecN
1398541	1403035	4494	1397901	1398581	-1	Putative hydrolase
1398541	1403035	4494	1398651	1398821	1	hypothetical protein
1398541	1403035	4494	1399107	1400009	1	Transcriptional regulator, LysR family
1398541	1403035	4494	1400221	1400346	-1	Transcriptional regulator, AraC family
1398541	1403035	4494	1400745	1401746	1	NAD-dependent glyceraldehyde-3-phosphate dehydrogenase (EC 1.2.1.12)
1398541	1403035	4494	1401777	1401962	1	hypothetical protein
1398541	1403035	4494	1402131	1404674	1	c-di-GMP phosphodiesterase (EC 3.1.4.52) => Heme-regulated, oxygen sensor PdeO
1405487	1410103	4616	1404671	1406233	1	Diguanylate cyclase (EC 2.7.7.65) => Globin-coupled heme-based oxygen sensor DgcO
1405487	1410103	4616	1406276	1407703	-1	hypothetical protein
1405487	1410103	4616	1407975	1408070	-1	hypothetical protein
1405487	1410103	4616	1408215	1408346	-1	hypothetical protein
1405487	1410103	4616	1408328	1409932	1	Uncharacterized MFS-type transporter
1647112	1652595	5483	1647172	1648779	-1	D-ribulokinase (EC 2.7.1.47)
1647112	1652595	5483	1648791	1649540	-1	Ribitol 2-dehydrogenase (EC 1.1.1.56)
1647112	1652595	5483	1649705	1650736	1	Ribitol operon repressor
1647112	1652595	5483	1650733	1651674	-1	D-arabinitol operon repressor
1647112	1652595	5483	1651884	1653251	1	D-arabinitol 4-dehydrogenase (EC 1.1.1.11)
1707939	1716339	8400	1707939	1709219	1	UDP-N-acetyl-D-glucosamine 6-dehydrogenase (EC 1.1.1.136)
1707939	1716339	8400	1709231	1710277	1	UDP-N-acetylglucosaminuronic acid 4-epimerase (EC 5.1.3.7)
1707939	1716339	8400	1710393	1711727	1	hypothetical protein
1707939	1716339	8400	1711720	1713000	1	hypothetical protein
1707939	1716339	8400	1713053	1714165	1	hypothetical protein
1707939	1716339	8400	1714182	1715225	1	hypothetical protein
1707939	1716339	8400	1715215	1716339	1	Lipid carrier : UDP-N-acetylgalactosaminyltransferase (EC 2.4.1.-) / Alpha-1,3-N-acetylgalactosamine transferase PglA (EC 2.4.1.-); Putative glycosyltransferase
1812756	1817145	4389	1810580	1813066	1	fimbrial biogenesis outer membrane usher protein
1812756	1817145	4389	1813057	1814052	1	putative fimbrial-like protein
1812756	1817145	4389	1814067	1814717	1	putative fimbrial-like protein
1812756	1817145	4389	1814777	1815481	-1	hypothetical protein
1812756	1817145	4389	1815637	1816221	-1	hypothetical protein
1812756	1817145	4389	1816237	1816950	-1	hypothetical protein
1812756	1817145	4389	1817127	1819325	-1	Aerobactin siderophore receptor IutA @ TonB-dependent siderophore receptor
1820018	1827508	7490	1819354	1820688	-1	L-lysine 6-monooxygenase [NADPH] (EC 1.14.13.59), aerobactin biosynthesis protein IucD @ Siderophore biosynthesis protein, monooxygenase
1820018	1827508	7490	1820692	1822425	-1	Aerobactin synthase (EC 6.3.2.39), aerobactin biosynthesis protein IucC
1820018	1827508	7490	1822425	1823372	-1	N6-hydroxylysine O-acetyltransferase (EC 2.3.1.102), aerobactin biosynthesis protein IucB @ Siderophore synthetase small component, acetyltransferase
1820018	1827508	7490	1823373	1825154	-1	N(2)-citryl-N(6)-acetyl-N(6)-hydroxylysine synthase (EC 6.3.2.38), aerobactin biosynthesis protein IucA
1820018	1827508	7490	1825230	1826441	1	Possible H+-antiporter clustered with aerobactin genes
1820018	1827508	7490	1826457	1827353	1	Iron-chelator utilization protein
1820018	1827508	7490	1827418	1828593	-1	Outer membrane porin, OmpS
1852233	1864736	12503	1852233	1853720	-1	Cytoplasmic alpha-amylase (EC 3.2.1.1)
1852233	1864736	12503	1853789	1854160	-1	Flagellar biosynthesis protein FliT
1852233	1864736	12503	1854160	1854567	-1	Flagellar biosynthesis protein FliS
1852233	1864736	12503	1854583	1855989	-1	Flagellar cap protein FliD
1852233	1864736	12503	1856006	1856188	1	hypothetical protein
1852233	1864736	12503	1856246	1857439	1	Flagellin FliC
1852233	1864736	12503	1857592	1861041	1	hypothetical protein
1852233	1864736	12503	1861132	1862277	1	Aminotransferase, DegT/DnrJ/EryC1/StrS family
1852233	1864736	12503	1862517	1863236	1	RNA polymerase sigma factor for flagellar operon
1852233	1864736	12503	1863297	1863848	1	Regulator of sigma S factor FliZ
1852233	1864736	12503	1863879	1864736	1	L-cystine ABC transporter (wide substrate range), substrate-binding protein FliY
1857592	1862277	4685	1857592	1861041	1	hypothetical protein
1857592	1862277	4685	1861132	1862277	1	Aminotransferase, DegT/DnrJ/EryC1/StrS family
2023313	2032719	9406	2022267	2023337	-1	Phosphoenolpyruvate-dihydroxyacetone phosphotransferase (EC 2.7.1.121), dihydroxyacetone binding subunit DhaK
2023313	2032719	9406	2023580	2024212	-1	hypothetical protein
2023313	2032719	9406	2024285	2024947	-1	hypothetical protein
2023313	2032719	9406	2025174	2025290	1	hypothetical protein
2023313	2032719	9406	2025322	2025855	1	Fimbrial protein
2023313	2032719	9406	2025906	2026583	1	pili assembly chaperone
2023313	2032719	9406	2026609	2029095	1	hypothetical protein
2023313	2032719	9406	2029125	2030057	1	Fimbrial protein
2023313	2032719	9406	2030072	2030590	1	Type 1 fimbrae adaptor subunit FimG
2023313	2032719	9406	2030614	2031267	1	FIG00626182: hypothetical protein
2023313	2032719	9406	2031299	2032201	-1	LysR-family transcriptional regulator PA5179
2023313	2032719	9406	2032403	2034691	-1	Putative formate dehydrogenase oxidoreductase protein
2037640	2042578	4938	2036661	2037671	1	Cytochrome d ubiquinol oxidase subunit II (EC 1.10.3.-)
2037640	2042578	4938	2037671	2037844	1	Cytochrome d ubiquinol oxidase subunit X (EC 1.10.3.-)
2037640	2042578	4938	2037921	2038907	1	GTP 3',8-cyclase (EC 4.1.99.22)
2037640	2042578	4938	2038920	2039837	-1	UPF0187 protein YneE
2037640	2042578	4938	2040163	2041242	1	Integral membrane protein
2037640	2042578	4938	2041283	2042260	-1	Quinone oxidoreductase (EC 1.6.5.5)
2037640	2042578	4938	2042314	2043267	-1	NAD-dependent epimerase/dehydratase
2045393	2077492	32099	2044539	2045573	1	hypothetical protein
2045393	2077492	32099	2045672	2046082	1	Gfa-like protein
2045393	2077492	32099	2046219	2047595	1	Succinate-semialdehyde dehydrogenase [NAD] (EC 1.2.1.24); Succinate-semialdehyde dehydrogenase [NADP+] (EC 1.2.1.79)
2045393	2077492	32099	2047720	2048733	-1	Quinone oxidoreductase
2045393	2077492	32099	2048799	2049914	-1	Possible NADH oxidoreductase
2045393	2077492	32099	2050313	2052334	-1	iron aquisition outermembrane yersiniabactin receptor (FyuA,Psn,pesticin receptor) @ Outer membrane receptor for ferric siderophore
2045393	2077492	32099	2052465	2054042	-1	iron aquisition 2,3-dihydroxybenzoate-AMP ligase (EC 2.7.7.58,Irp5) @ 2,3-dihydroxybenzoate-AMP ligase (EC 2.7.7.58) of siderophore biosynthesis
2045393	2077492	32099	2054046	2054849	-1	Iron aquisition yersiniabactin synthesis enzyme YbtT @ Thioesterase in siderophore biosynthesis gene cluster
2045393	2077492	32099	2054846	2055946	-1	Yersiniabactin synthetase, thiazolinyl reductase component Irp3 @ Thiazolinyl imide reductase in siderophore biosynthesis gene cluster
2045393	2077492	32099	2055943	2065434	-1	iron aquisition yersiniabactin synthesis enzyme (Irp1,polyketide synthetase) @ Siderophore biosynthesis non-ribosomal peptide synthetase modules
2045393	2077492	32099	2065522	2071629	-1	iron aquisition yersiniabactin synthesis enzyme (Irp2) @ Siderophore biosynthesis non-ribosomal peptide synthetase modules
2045393	2077492	32099	2071820	2072779	-1	iron aquisition regulator (YbtA,AraC-like,required for transcription of FyuA/psn,Irp2)
2045393	2077492	32099	2073036	2074748	1	Iron siderophore ABC transporter, permease/ATP-binding protein YbtP
2045393	2077492	32099	2074735	2076537	1	Iron siderophore ABC transporter, permease/ATP-binding protein YbtQ
2045393	2077492	32099	2076530	2077810	1	Putative signal transducer
2079645	2114979	35334	2079645	2080940	1	hypothetical protein
2079645	2114979	35334	2081073	2082074	-1	hypothetical protein
2079645	2114979	35334	2082243	2083649	1	hypothetical protein
2079645	2114979	35334	2083639	2084310	1	hypothetical protein
2079645	2114979	35334	2084294	2087806	1	hypothetical protein
2079645	2114979	35334	2087808	2089046	1	hypothetical protein
2079645	2114979	35334	2089303	2090280	1	hypothetical protein
2079645	2114979	35334	2090336	2090467	1	hypothetical protein
2079645	2114979	35334	2090980	2093379	-1	hypothetical protein
2079645	2114979	35334	2093403	2096240	-1	hypothetical protein
2079645	2114979	35334	2096447	2096662	-1	hypothetical protein
2079645	2114979	35334	2096752	2096934	-1	hypothetical protein
2079645	2114979	35334	2096927	2097115	-1	hypothetical protein
2079645	2114979	35334	2097431	2097649	-1	hypothetical protein
2079645	2114979	35334	2097681	2098016	-1	hypothetical protein
2079645	2114979	35334	2098047	2098406	-1	hypothetical protein
2079645	2114979	35334	2098421	2098948	-1	hypothetical protein
2079645	2114979	35334	2099085	2099237	1	hypothetical protein
2079645	2114979	35334	2099351	2099839	1	hypothetical protein
2079645	2114979	35334	2100165	2100587	1	hypothetical protein
2079645	2114979	35334	2100630	2101169	1	hypothetical protein
2079645	2114979	35334	2101171	2101623	1	UPF0758 family protein
2079645	2114979	35334	2101685	2102599	1	hypothetical protein
2079645	2114979	35334	2102628	2103203	-1	hypothetical protein
2079645	2114979	35334	2103428	2103625	1	hypothetical protein
2079645	2114979	35334	2103627	2104073	1	hypothetical protein
2079645	2114979	35334	2104173	2105027	1	hypothetical protein
2079645	2114979	35334	2105669	2107042	1	hypothetical protein
2079645	2114979	35334	2107575	2111411	1	hypothetical protein
2079645	2114979	35334	2111699	2112526	1	hypothetical protein
2079645	2114979	35334	2112923	2113603	-1	hypothetical protein
2377335	2381477	4142	2376719	2377342	-1	FIG00731744: Universal stress protein family
2377335	2381477	4142	2377335	2377448	-1	hypothetical protein
2377335	2381477	4142	2377661	2378440	1	Haloacid dehalogenase-like hydrolase
2377335	2381477	4142	2378801	2379313	-1	Acetyltransferase, GNAT family
2377335	2381477	4142	2379557	2380270	1	Acetyltransferase, GNAT family
2377335	2381477	4142	2380306	2380827	-1	hypothetical protein
2377335	2381477	4142	2381151	2381477	1	hypothetical protein
2631170	2643692	12522	2631170	2631811	1	High frequency lysogenization protein HflD
2631170	2643692	12522	2631815	2633185	1	Adenylosuccinate lyase (EC 4.3.2.2) @ SAICAR lyase (EC 4.3.2.2)
2631170	2643692	12522	2633669	2634067	-1	hypothetical protein
2631170	2643692	12522	2634401	2635492	1	hypothetical protein
2631170	2643692	12522	2635972	2637939	-1	O-antigen acetylase
2631170	2643692	12522	2637986	2638966	-1	hypothetical protein
2631170	2643692	12522	2639016	2639714	-1	hypothetical protein
2631170	2643692	12522	2639772	2639975	1	prophage Kil protein
2631170	2643692	12522	2639980	2640294	-1	hypothetical protein
2631170	2643692	12522	2640429	2640659	1	hypothetical protein
2631170	2643692	12522	2640695	2641171	1	hypothetical protein
2631170	2643692	12522	2641196	2641450	1	hypothetical protein
2631170	2643692	12522	2641440	2641658	1	hypothetical protein
2631170	2643692	12522	2641720	2642241	1	hypothetical protein
2631170	2643692	12522	2642426	2642599	1	hypothetical protein
2631170	2643692	12522	2642743	2642958	1	hypothetical protein
2631170	2643692	12522	2642958	2643692	1	Phage integrase
2763421	2770305	6884	2762424	2763530	1	Hypothetical iron-sulfur cluster binding protein YccM
2763421	2770305	6884	2763564	2764340	-1	ABC transporter, ATP-binding protein (cluster 1, maltose/g3p/polyamine/iron); ABC transporter, ATP-binding protein (cluster 10, nitrate/sulfonate/bicarbonate)
2763421	2770305	6884	2764340	2765110	-1	ABC transporter, permease protein (cluster 10, nitrate/sulfonate/bicarbonate)
2763421	2770305	6884	2765107	2766114	-1	ABC transporter, substrate-binding protein (cluster 10, nitrate/sulfonate/bicarbonate)
2763421	2770305	6884	2766143	2766862	-1	Aspartate racemase (EC 5.1.1.13)
2763421	2770305	6884	2766859	2767872	-1	D-cysteine desulfhydrase (EC 4.4.1.15)
2763421	2770305	6884	2767938	2768066	1	hypothetical protein
2763421	2770305	6884	2768126	2769148	-1	Hydroxycarboxylate dehydrogenase (NADP+) HcxB
2763421	2770305	6884	2769391	2770398	1	Taurine ABC transporter, substrate-binding protein TauA
2885867	2895670	9803	2885962	2886516	-1	CRISPR-associated protein, Csy4 family
2885867	2895670	9803	2886526	2887527	-1	CRISPR-associated protein, Csy3 family
2885867	2895670	9803	2887538	2888473	-1	CRISPR-associated protein, Csy2 family
2885867	2895670	9803	2888461	2889783	-1	CRISPR-associated protein, Csy1 family
2885867	2895670	9803	2889801	2893031	-1	CRISPR-associated helicase Cas3
2885867	2895670	9803	2893028	2893987	-1	CRISPR-associated protein Cas1
2885867	2895670	9803	2894401	2894601	-1	hypothetical protein
2885867	2895670	9803	2895651	2897927	-1	ATP-dependent Clp protease ATP-binding subunit ClpA
2919492	2934543	15051	2917345	2920053	-1	Chitinase (EC 3.2.1.14)
2919492	2934543	15051	2920318	2921115	-1	Leader peptidase (Prepilin peptidase) (EC 3.4.23.43) / N-methyltransferase (EC 2.1.1.-)
2919492	2934543	15051	2921112	2921597	-1	hypothetical protein
2919492	2934543	15051	2921594	2922739	-1	General secretion pathway protein L
2919492	2934543	15051	2922755	2923771	-1	General secretion pathway protein K
2919492	2934543	15051	2923768	2924433	-1	General secretion pathway protein J
2919492	2934543	15051	2924430	2924810	-1	General secretion pathway protein I
2919492	2934543	15051	2924803	2925288	-1	COG2165: Type II secretory pathway, pseudopilin PulG
2919492	2934543	15051	2925288	2925737	-1	General secretion pathway protein G
2919492	2934543	15051	2925740	2926948	-1	General secretion pathway protein F
2919492	2934543	15051	2926948	2928426	-1	General secretion pathway protein E
2919492	2934543	15051	2928440	2930362	-1	General secretion pathway protein D
2919492	2934543	15051	2930376	2931149	-1	General secretion pathway protein C
2919492	2934543	15051	2931153	2931275	-1	hypothetical protein
2919492	2934543	15051	2931408	2932985	1	General secretion pathway protein A
2919492	2934543	15051	2932985	2933485	1	hypothetical protein
2919492	2934543	15051	2933571	2934194	-1	hypothetical protein
2919492	2934543	15051	2934487	2935317	-1	N-acetylmuramoyl-L-alanine amidase (EC 3.5.1.28) @ 1,6-anhydro-N-acetylmuramyl-L-alanine amidase
3487484	3499014	11530	3486616	3487737	-1	RND efflux system, membrane fusion protein
3487484	3499014	11530	3487898	3488464	-1	putative transcriptional repressor
3487484	3499014	11530	3488653	3489546	-1	hypothetical protein
3487484	3499014	11530	3489549	3490496	-1	ABC transporter, substrate-binding protein (cluster 8, B12/iron complex)
3487484	3499014	11530	3490512	3491564	-1	Iron compound ABC transporter, permease protein
3487484	3499014	11530	3491561	3492574	-1	Iron compound ABC transporter, permease protein
3487484	3499014	11530	3492571	3493398	-1	Iron compound ABC transporter, ATP-binding protein
3487484	3499014	11530	3493848	3496010	1	Ferrichrome-iron receptor
3487484	3499014	11530	3496129	3496242	-1	hypothetical protein
3487484	3499014	11530	3496453	3497841	1	Tryptophanase (EC 4.1.99.1)
3487484	3499014	11530	3497978	3499222	1	Tryptophan-specific transport protein
3542699	3554504	11805	3541170	3543266	1	Flagellar biosynthesis protein FlhA
3542699	3554504	11805	3543327	3544316	-1	hypothetical protein
3542699	3554504	11805	3544485	3544742	1	hypothetical protein
3542699	3554504	11805	3544869	3546410	-1	Rtn protein
3542699	3554504	11805	3546562	3546906	-1	Anti-adapter protein IraM
3542699	3554504	11805	3547218	3547748	1	hypothetical protein
3542699	3554504	11805	3547864	3548412	-1	Putative periplasmic or exported protein
3542699	3554504	11805	3548836	3549027	1	hypothetical protein
3542699	3554504	11805	3549104	3549760	-1	Transcriptional regulator, AraC family
3542699	3554504	11805	3549957	3550349	1	hypothetical protein
3542699	3554504	11805	3550500	3550613	-1	hypothetical protein
3542699	3554504	11805	3551123	3551701	1	Fimbrial protein
3542699	3554504	11805	3551883	3552581	1	pili assembly chaperone
3542699	3554504	11805	3552613	3555051	1	fimbrial biogenesis outer membrane usher protein
3555049	3563426	8377	3555067	3556158	1	hypothetical protein
3555049	3563426	8377	3556298	3556426	1	hypothetical protein
3555049	3563426	8377	3556476	3557258	1	hypothetical protein
3555049	3563426	8377	3557311	3557976	1	hypothetical protein
3555049	3563426	8377	3558022	3558609	1	hypothetical protein
3555049	3563426	8377	3558751	3559254	1	hypothetical protein
3555049	3563426	8377	3559621	3560502	1	ABC transporter, substrate-binding protein (cluster 13, osmolytes)
3555049	3563426	8377	3560512	3562056	1	Histidine ammonia-lyase (EC 4.3.1.3)
3555049	3563426	8377	3562056	3562679	1	ABC transporter, permease protein (cluster 13, osmolytes)
3555049	3563426	8377	3562676	3563308	1	ABC transporter, permease protein (cluster 13, osmolytes)
3555049	3563426	8377	3563320	3564291	1	ABC transporter, ATP-binding protein (cluster 13, osmolytes)
3575984	3613220	37236	3574981	3576012	1	5-methyltetrahydropteroyltriglutamate-- homocysteine methyltransferase (EC 2.1.1.14)
3575984	3613220	37236	3576156	3579704	-1	hypothetical protein
3575984	3613220	37236	3580060	3580191	1	hypothetical protein
3575984	3613220	37236	3580258	3581532	-1	TPR repeat
3575984	3613220	37236	3582012	3584966	1	hypothetical protein
3575984	3613220	37236	3585024	3585722	-1	hypothetical protein
3575984	3613220	37236	3585769	3587268	-1	hypothetical protein
3575984	3613220	37236	3587275	3588513	-1	HlyD family secretion protein
3575984	3613220	37236	3588510	3590768	-1	ABC-type bacteriocin/lantibiotic exporters, contain an N-terminal double-glycine peptidase domain
3575984	3613220	37236	3591054	3591959	-1	hypothetical protein
3575984	3613220	37236	3592005	3597029	-1	hypothetical protein
3575984	3613220	37236	3597126	3601736	-1	hypothetical protein
3575984	3613220	37236	3602048	3602671	1	hypothetical protein
3575984	3613220	37236	3602696	3603649	-1	Transcriptional regulator containing an amidase domain and an AraC-type DNA-binding HTH domain
3575984	3613220	37236	3603712	3604440	-1	Isochorismatase (EC 3.3.2.1)
3575984	3613220	37236	3604737	3605363	1	hypothetical protein
3575984	3613220	37236	3605392	3606165	1	hypothetical protein
3575984	3613220	37236	3606362	3606475	1	hypothetical protein
3575984	3613220	37236	3606488	3606961	1	(Y14336) putative extracellular protein containing predicted 35aa signal peptide
3575984	3613220	37236	3607006	3607698	1	hypothetical protein
3575984	3613220	37236	3608115	3608369	-1	Phage integrase, Phage P4-associated
3575984	3613220	37236	3608579	3608800	-1	Uncharacterized protein YeeT
3575984	3613220	37236	3608809	3609291	-1	UPF0758 protein YfjY
3575984	3613220	37236	3609300	3609764	-1	Antirestriction protein klcA
3575984	3613220	37236	3609906	3612788	-1	Antigen 43
3575984	3613220	37236	3612822	3613508	-1	Uncharacterized transcriptional regulator YfjR, DeoR family
3585769	3646479	60710	3613735	3614562	-1	UPF0380 proteins YafZ and homologs
3585769	3646479	60710	3614652	3615515	-1	Uncharacterized protein YfjP
3585769	3646479	60710	3615606	3616517	-1	hypothetical protein
3585769	3646479	60710	3616913	3617119	1	hypothetical protein
3585769	3646479	60710	3617486	3618097	1	hypothetical protein
3585769	3646479	60710	3618403	3619281	1	hypothetical protein
3585769	3646479	60710	3619316	3620161	1	hypothetical protein
3585769	3646479	60710	3620161	3621606	1	hypothetical protein
3585769	3646479	60710	3621643	3624165	1	Inner membrane protein YeeR
3585769	3646479	60710	3624356	3624490	-1	Arsenate reductase (EC 1.20.4.1) glutaredoxin-coupled, glutaredoxin-like family
3585769	3646479	60710	3625056	3625883	1	hypothetical protein
3585769	3646479	60710	3626062	3627102	-1	hypothetical protein
3585769	3646479	60710	3627847	3628554	1	hypothetical protein
3585769	3646479	60710	3628551	3629132	1	hypothetical protein
3585769	3646479	60710	3629461	3629682	1	hypothetical protein
3585769	3646479	60710	3630019	3631077	-1	hypothetical protein
3585769	3646479	60710	3631099	3631212	-1	hypothetical protein
3585769	3646479	60710	3631578	3631700	1	hypothetical protein
3585769	3646479	60710	3631898	3632167	1	hypothetical protein
3585769	3646479	60710	3632392	3633162	-1	hypothetical protein
3585769	3646479	60710	3633476	3634357	1	hypothetical protein
3585769	3646479	60710	3634438	3634878	1	hypothetical protein
3585769	3646479	60710	3635011	3635436	-1	Arsenate reductase (EC 1.20.4.1) glutaredoxin-coupled, glutaredoxin-like family
3585769	3646479	60710	3635449	3636738	-1	Arsenite/antimonite:H+ antiporter ArsB
3585769	3646479	60710	3636787	3638538	-1	Arsenite/antimonite pump-driving ATPase ArsA (EC 3.6.3.16)
3585769	3646479	60710	3638556	3638918	-1	Asenic metallochaperone ArsD, transfers trivalent metalloids to ArsAB pump
3585769	3646479	60710	3638966	3639316	-1	Arsenical resistance operon repressor
3585769	3646479	60710	3639533	3641137	1	hypothetical protein
3585769	3646479	60710	3641127	3642197	1	hypothetical protein
3585769	3646479	60710	3642199	3643125	1	hypothetical protein
3585769	3646479	60710	3643199	3643729	-1	hypothetical protein
3585769	3646479	60710	3643910	3644926	-1	Glycosaminoglycan attachment site
3585769	3646479	60710	3645268	3646479	-1	Phage integrase, Phage P4-associated
3670275	3693231	22956	3670718	3670843	1	FIG01046370: hypothetical protein
3670275	3693231	22956	3670909	3671310	-1	hypothetical protein
3670275	3693231	22956	3671324	3675490	-1	Rhs-family protein
3670275	3693231	22956	3675509	3675733	-1	hypothetical protein
3670275	3693231	22956	3675733	3677343	-1	hypothetical protein
3670275	3693231	22956	3677376	3679382	-1	VgrG protein
3670275	3693231	22956	3679428	3679553	1	hypothetical protein
3670275	3693231	22956	3679696	3680004	-1	hypothetical protein
3670275	3693231	22956	3680027	3680728	-1	hypothetical protein
3670275	3693231	22956	3680765	3681829	-1	VgrG protein
3670275	3693231	22956	3681910	3682428	-1	T6SS component Hcp
3670275	3693231	22956	3683049	3683546	1	T6SS component TssB (ImpB/VipA)
3670275	3693231	22956	3683563	3685047	1	T6SS component TssC (ImpC/VipB)
3670275	3693231	22956	3685056	3685481	1	hypothetical protein
3670275	3693231	22956	3685487	3687316	1	T6SS component TssF (ImpG/VasA)
3670275	3693231	22956	3687280	3688338	1	T6SS component TssG (ImpH/VasB)
3670275	3693231	22956	3688371	3689642	1	T6SS forkhead associated domain protein ImpI/VasC
3670275	3693231	22956	3689639	3690169	1	T6SS secretion lipoprotein TssJ (VasD)
3670275	3693231	22956	3690172	3691512	1	T6SS component TssK (ImpJ/VasE)
3670275	3693231	22956	3691516	3692274	1	T6SS outer membrane component TssL (ImpK/VasF)
3693551	3706662	13111	3692288	3694993	1	T6SS AAA+ chaperone ClpV (TssH)
3693551	3706662	13111	3694993	3695697	1	Type VI secretion protein VasI
3693551	3706662	13111	3695700	3697103	1	T6SS component TssA (ImpA)
3693551	3706662	13111	3697139	3700669	1	T6SS component TssM (IcmF/VasK)
3693551	3706662	13111	3700728	3702068	1	Type VI secretion-related protein VasL
3693551	3706662	13111	3702092	3702571	1	T6SS component Hcp
3693551	3706662	13111	3702600	3702902	1	hypothetical protein
3693551	3706662	13111	3703024	3703362	1	hypothetical protein
3693551	3706662	13111	3703364	3703690	1	hypothetical protein
3693551	3706662	13111	3703926	3704669	-1	Uncharacterized lipoprotein YafT
3693551	3706662	13111	3704957	3705829	1	hypothetical protein
3693551	3706662	13111	3705816	3705980	1	Recombination directionality factor, SLP1 family
3693551	3706662	13111	3706164	3706409	-1	hypothetical protein
4019177	4030022	10845	4019419	4022976	1	hypothetical protein
4019177	4030022	10845	4023834	4024742	1	hypothetical protein
4019177	4030022	10845	4024744	4025550	1	hypothetical protein
4019177	4030022	10845	4025744	4025887	1	hypothetical protein
4019177	4030022	10845	4026004	4026801	-1	hypothetical protein
4019177	4030022	10845	4027210	4027791	1	hypothetical protein
4019177	4030022	10845	4027895	4028107	1	hypothetical protein
4019177	4030022	10845	4028210	4028743	1	hypothetical protein
4019177	4030022	10845	4028724	4028906	1	hypothetical protein
4019177	4030022	10845	4029153	4029575	1	FIG00639161: hypothetical protein
4030084	4035527	5443	4030350	4030958	1	Putative inner membrane protein, DUF1819 superfamily
4030084	4035527	5443	4030955	4031557	1	Uncharacterized protein, contains DUF1788 domain
4030084	4035527	5443	4031569	4035210	1	Uncharacterized protein sporadically distributed in bacteria and archaea (STM4496 in Salmonella)
4030084	4035527	5443	4035255	4038887	1	Type II restriction-modification enzyme, methylase family protein (STM4495 in Salmonella)
4035794	4045232	9438	4038985	4041675	1	Uncharacterized protein sporadically distributed in bacteria and archaea, PglZ domain
4035794	4045232	9438	4041686	4043770	1	Uncharacterized protein sporadically distributed in bacteria and archaea, not a Lon-type protease
4035794	4045232	9438	4043809	4044900	1	hypothetical protein
4035794	4045232	9438	4045171	4046436	-1	Integrase
4191996	4203365	11369	4191673	4192020	1	Periplasmic divalent cation tolerance protein CutA
4191996	4203365	11369	4191996	4193705	1	Cytochrome c-type biogenesis protein DsbD, protein-disulfide reductase (EC 1.8.1.8)
4191996	4203365	11369	4193742	4194317	1	Transcriptional regulator YjdC, AcrR family
4191996	4203365	11369	4195029	4195403	1	hypothetical protein
4191996	4203365	11369	4196075	4196677	1	Type 1 fimbriae regulatory protein FimB
4191996	4203365	11369	4197084	4197722	1	Type 1 fimbriae regulatory protein FimE
4191996	4203365	11369	4198196	4198744	1	Type-1 fimbrial protein, A chain
4191996	4203365	11369	4198817	4199356	1	Fimbrin-like protein FimI
4191996	4203365	11369	4199392	4200117	1	Chaperone protein FimC
4191996	4203365	11369	4200200	4202824	1	Outer membrane usher protein FimD
4191996	4203365	11369	4202835	4203365	1	Protein FimF (regulates length and adhesion of type 1 fimbriae)
4209092	4217921	8829	4208647	4210341	-1	NAD-dependent malic enzyme (EC 1.1.1.38)
4209092	4217921	8829	4210369	4211736	-1	C4-dicarboxylate transporter
4209092	4217921	8829	4212084	4212977	1	Transcriptional regulator
4209092	4217921	8829	4213015	4214385	-1	Formerly called adenylosuccinate lyase (similar to archaeal version), but most likely something else
4209092	4217921	8829	4214800	4215837	1	Putative outer membrane protein
4209092	4217921	8829	4215848	4216624	1	hypothetical protein
4209092	4217921	8829	4216751	4218958	-1	Ferrichrome-iron receptor
4219339	4225359	6020	4219198	4219344	-1	hypothetical protein
4219339	4225359	6020	4219315	4220367	1	Transcriptional regulator, LacI family
4219339	4225359	6020	4220406	4220825	-1	L-fucose mutarotase (EC 5.1.3.29)
4219339	4225359	6020	4220871	4221635	-1	Acetoin(diacetyl) reductase
4219339	4225359	6020	4221753	4223627	-1	TRAP dicarboxylate transporter, DctM subunit
4219339	4225359	6020	4223704	4224747	-1	TRAP-type C4-dicarboxylate transport system, periplasmic component
4219339	4225359	6020	4225105	4226568	-1	D-mannonate oxidoreductase (EC 1.1.1.57)
4226214	4231578	5364	4226642	4228186	-1	Oligogalacturonide transporter
4226214	4231578	5364	4228207	4229610	-1	Uronate isomerase (EC 5.3.1.12)
4226214	4231578	5364	4230095	4231159	1	Mannonate dehydratase (EC 4.2.1.8)
4226214	4231578	5364	4231292	4231546	1	Hemin uptake protein HemP/HmuP
4537101	4542337	5236	4536519	4538543	1	Sulpholipid alpha-glucosidase (proposed)
4537101	4542337	5236	4538589	4539971	1	2,3-dihydroxypropane-1-sulfonate exporter
4537101	4542337	5236	4540017	4541411	1	Sulphoquinovose/Na+ symporter
4537101	4542337	5236	4541500	4542192	1	Sulpholipid porin
4537101	4542337	5236	4542304	4544127	-1	GTP-binding protein TypA/BipA

## Sheet: UTI-23-42
Island start	Island end	Length	Gene start	Gene end	Strand	Product
99261	104351	5090	99261	100280	1	UDP-glucose:(glucosyl)lipopolysaccharide alpha-1,2-glucosyltransferase (EC 2.4.1.58)
99261	104351	5090	100318	101310	1	UDP-glucose:(glucosyl)lipopolysaccharide alpha-1,2-glucosyltransferase (EC 2.4.1.58)
99261	104351	5090	101336	102280	-1	UDP-galactose:(galactosyl) LPS alpha1,2-galactosyltransferase WaaW (EC 2.4.1.-)
99261	104351	5090	102281	103336	-1	Lipopolysaccharide core heptosyltransferase III
99261	104351	5090	103338	104351	-1	Putative glycosyltransferase
99261	104351	5090	104344	105627	-1	O-antigen ligase
323068	330384	7316	323068	323352	-1	T6SS PAAR-repeat protein
323068	330384	7316	323569	324189	-1	hypothetical protein
323068	330384	7316	324218	326251	-1	VgrG protein
323068	330384	7316	326525	326809	-1	T6SS PAAR-repeat protein
323068	330384	7316	326901	327854	-1	hypothetical protein
323068	330384	7316	327912	329534	-1	hypothetical protein
323068	330384	7316	329545	330384	-1	hypothetical protein
755206	786958	31752	755206	755358	-1	hypothetical protein
755206	786958	31752	755487	756095	-1	hypothetical protein
755206	786958	31752	756108	757247	-1	hypothetical protein
755206	786958	31752	757247	758125	-1	hypothetical protein
755206	786958	31752	758212	760152	-1	VgrG protein
755206	786958	31752	760962	761690	-1	hypothetical protein
755206	786958	31752	762295	762813	-1	T6SS component Hcp
755206	786958	31752	763496	764002	1	T6SS component TssB (ImpB/VipA)
755206	786958	31752	764022	765506	1	T6SS component TssC (ImpC/VipB)
755206	786958	31752	765512	765940	1	T6SS lysozyme-like component TssE
755206	786958	31752	765940	767772	1	T6SS component TssF (ImpG/VasA)
755206	786958	31752	767805	768782	1	T6SS component TssG (ImpH/VasB)
755206	786958	31752	768787	770085	1	T6SS forkhead associated domain protein ImpI/VasC
755206	786958	31752	770082	770615	1	T6SS secretion lipoprotein TssJ (VasD)
755206	786958	31752	770618	771958	1	T6SS component TssK (ImpJ/VasE)
755206	786958	31752	771963	772772	1	T6SS outer membrane component TssL (ImpK/VasF)
755206	786958	31752	772784	775534	1	T6SS AAA+ chaperone ClpV (TssH)
755206	786958	31752	775531	776262	1	Type VI secretion protein VasI
755206	786958	31752	776267	777682	1	T6SS component TssA (ImpA)
755206	786958	31752	777701	781222	1	T6SS component TssM (IcmF/VasK)
755206	786958	31752	781233	782573	1	Type VI secretion-related protein VasL
755206	786958	31752	782597	783076	1	T6SS component Hcp
755206	786958	31752	783113	783229	1	hypothetical protein
755206	786958	31752	783217	783687	1	Flagellar protein FlgJ
755206	786958	31752	784097	784858	-1	Uncharacterized lipoprotein YafT
755206	786958	31752	785039	785173	1	hypothetical protein
755206	786958	31752	785239	785553	1	hypothetical protein
755206	786958	31752	785718	785846	-1	hypothetical protein
755206	786958	31752	786406	786561	-1	Transposase
755206	786958	31752	786620	786958	-1	Phage integrase
1529024	1580111	51087	1528470	1529027	1	Cytochrome c-type biogenesis protein CcmG/DsbE, thiol:disulfide oxidoreductase
1529024	1580111	51087	1529024	1530073	1	Cytochrome c heme lyase subunit CcmL / Cytochrome c heme lyase subunit CcmH
1529024	1580111	51087	1530153	1530800	-1	Nitrate/nitrite response regulator protein NarP
1529024	1580111	51087	1531189	1532367	-1	Phage integrase
1529024	1580111	51087	1532370	1532579	-1	hypothetical protein
1529024	1580111	51087	1532622	1534073	-1	Phage EaA protein
1529024	1580111	51087	1534286	1534495	-1	hypothetical protein
1529024	1580111	51087	1534496	1534972	-1	Phage protein (ACLAME 31)
1529024	1580111	51087	1534969	1535121	-1	hypothetical protein
1529024	1580111	51087	1535118	1535891	-1	phosphoadenosine phosphosulfate reductase
1529024	1580111	51087	1535888	1536379	-1	hypothetical protein
1529024	1580111	51087	1536376	1536630	-1	hypothetical protein
1529024	1580111	51087	1536627	1536803	-1	hypothetical protein
1529024	1580111	51087	1536791	1537330	-1	COG1896: Predicted hydrolases of HD superfamily
1529024	1580111	51087	1537459	1538286	-1	Uncharacterized protein YfdQ
1529024	1580111	51087	1538343	1538714	-1	Uncharacterized protein YfdP
1529024	1580111	51087	1539990	1540871	1	hypothetical protein
1529024	1580111	51087	1540863	1541549	-1	Phage repressor protein cI
1529024	1580111	51087	1541896	1542510	1	Uncharacterized protein YmfL
1529024	1580111	51087	1542680	1543393	1	hypothetical protein
1529024	1580111	51087	1543395	1543574	1	hypothetical protein
1529024	1580111	51087	1543571	1544563	1	Hypothetical protein, PV83 orf 20 homolog [SA bacteriophages 11, Mu50B]
1529024	1580111	51087	1544560	1544895	1	Holliday junction resolvase / Crossover junction endodeoxyribonuclease rusA (EC 3.1.22.-)
1529024	1580111	51087	1544909	1545595	1	Putative DNA-binding protein Roi of bacteriophage BP-933W
1529024	1580111	51087	1545592	1546587	1	Phage protein YdfU family
1529024	1580111	51087	1546606	1547415	1	Phage antitermination protein Q
1529024	1580111	51087	1547555	1548151	-1	hypothetical protein
1529024	1580111	51087	1548259	1548651	1	Putative prophage membrane protein
1529024	1580111	51087	1548641	1548919	1	Putative prophage membrane protein
1529024	1580111	51087	1549076	1549705	1	lytic enzyme
1529024	1580111	51087	1549712	1549981	1	hypothetical protein
1529024	1580111	51087	1550007	1550144	1	hypothetical protein
1529024	1580111	51087	1550122	1550352	1	hypothetical protein
1529024	1580111	51087	1550418	1550663	1	hypothetical protein
1529024	1580111	51087	1550723	1550932	1	hypothetical protein
1529024	1580111	51087	1551017	1551526	1	hypothetical protein
1529024	1580111	51087	1551777	1552322	1	Phage head, terminase subunit Nu1
1529024	1580111	51087	1552297	1554219	1	Phage head, terminase DNA packaging protein A
1529024	1580111	51087	1554219	1554425	1	Phage head, head-tail joining protein W
1529024	1580111	51087	1554422	1556014	1	Phage head, portal protein B
1529024	1580111	51087	1555995	1557323	1	Phage head, head-tail preconnector protease C / Phage head, scaffolding domain Nu3
1529024	1580111	51087	1557333	1557665	1	Phage head, head-DNA stabilization protein D
1529024	1580111	51087	1557733	1558758	1	Phage head, major capsid protein E
1529024	1580111	51087	1558801	1559193	1	DNA packaging accessory protein (lambda gpF1-like)
1529024	1580111	51087	1559204	1559557	1	Phage head, head-tail joining protein FII
1529024	1580111	51087	1559570	1560124	1	Phage tail, component Z
1529024	1580111	51087	1560121	1560519	1	Phage tail, component U
1529024	1580111	51087	1560527	1561264	1	Phage tail, major tail protein V
1529024	1580111	51087	1561302	1561715	1	Phage tail, component G
1529024	1580111	51087	1561724	1562056	1	Phage tail, component T
1529024	1580111	51087	1562022	1564580	1	Phage tail, tail length tape-measure protein H
1529024	1580111	51087	1564583	1564921	1	Phage tail tip, assembly protein M
1529024	1580111	51087	1564977	1565714	1	Phage tail tip, assembly protein L
1529024	1580111	51087	1565714	1566451	1	Phage tail tip, assembly protein K
1529024	1580111	51087	1566429	1567046	1	Phage tail tip, assembly protein I
1529024	1580111	51087	1567101	1570568	1	Phage tail tip, host specificity protein J
1529024	1580111	51087	1570568	1571527	1	hypothetical protein
1529024	1580111	51087	1571531	1571683	-1	hypothetical protein
1529024	1580111	51087	1571922	1573247	1	Phage tail fiber, side tail fiber protein Stf
1529024	1580111	51087	1573693	1573950	-1	hypothetical protein
1529024	1580111	51087	1574296	1574571	-1	hypothetical protein
1529024	1580111	51087	1574587	1576635	-1	hypothetical protein
1529024	1580111	51087	1577001	1577117	-1	hypothetical protein
1529024	1580111	51087	1577273	1577512	-1	hypothetical protein
1529024	1580111	51087	1577509	1577748	-1	Virulence protein MsgA
1529024	1580111	51087	1578104	1579864	-1	Inner membrane protein YejM, alkaline phosphatase superfamily
1529024	1580111	51087	1579884	1580111	-1	UPF0352 protein YejL
1538343	1548919	10576	1538343	1538714	-1	Uncharacterized protein YfdP
1538343	1548919	10576	1539990	1540871	1	hypothetical protein
1538343	1548919	10576	1540863	1541549	-1	Phage repressor protein cI
1538343	1548919	10576	1541896	1542510	1	Uncharacterized protein YmfL
1538343	1548919	10576	1542680	1543393	1	hypothetical protein
1538343	1548919	10576	1543395	1543574	1	hypothetical protein
1538343	1548919	10576	1543571	1544563	1	Hypothetical protein, PV83 orf 20 homolog [SA bacteriophages 11, Mu50B]
1538343	1548919	10576	1544560	1544895	1	Holliday junction resolvase / Crossover junction endodeoxyribonuclease rusA (EC 3.1.22.-)
1538343	1548919	10576	1544909	1545595	1	Putative DNA-binding protein Roi of bacteriophage BP-933W
1538343	1548919	10576	1545592	1546587	1	Phage protein YdfU family
1538343	1548919	10576	1546606	1547415	1	Phage antitermination protein Q
1538343	1548919	10576	1547555	1548151	-1	hypothetical protein
1538343	1548919	10576	1548259	1548651	1	Putative prophage membrane protein
1538343	1548919	10576	1548641	1548919	1	Putative prophage membrane protein
1570568	1574571	4003	1570568	1571527	1	hypothetical protein
1570568	1574571	4003	1571531	1571683	-1	hypothetical protein
1570568	1574571	4003	1571922	1573247	1	Phage tail fiber, side tail fiber protein Stf
1570568	1574571	4003	1573693	1573950	-1	hypothetical protein
1570568	1574571	4003	1574296	1574571	-1	hypothetical protein
1660812	1666847	6035	1659737	1660846	1	[4Fe-4S] cluster assembly scaffold protein Mrp (=ApbC)
1660812	1666847	6035	1660812	1660931	-1	hypothetical protein
1660812	1666847	6035	1661121	1661402	1	Uncharacterized protein YehE
1660812	1666847	6035	1661681	1662214	1	Uncharacterized fimbrial-like protein YehD
1660812	1666847	6035	1662291	1662959	1	Probable fimbrial chaperone YehC
1660812	1666847	6035	1662974	1665460	1	Outer membrane usher protein YehB
1660812	1666847	6035	1665473	1666453	1	hypothetical protein
1660812	1666847	6035	1666527	1666847	-1	Nickel/cobalt homeostasis protein RcnB
1685461	1691084	5623	1685461	1685802	1	hypothetical protein
1685461	1691084	5623	1686087	1686359	1	Phage portal vertex protein GpQ
1685461	1691084	5623	1686379	1686504	1	Phage portal vertex protein GpQ
1685461	1691084	5623	1686474	1686593	1	Phage portal vertex protein GpQ
1685461	1691084	5623	1687094	1689688	1	TPR domain protein
1685461	1691084	5623	1690280	1690462	1	hypothetical protein
1685461	1691084	5623	1690546	1690896	-1	Phage replication protein GpA, endonuclease
1685461	1691084	5623	1690941	1691084	-1	Phage replication protein GpA, endonuclease
1740955	1753770	12815	1740955	1742106	1	Putative aminotransferase, DegT family
1740955	1753770	12815	1742107	1742817	1	Pseudaminic acid cytidylyltransferase (EC 2.7.7.81)
1740955	1753770	12815	1742795	1744327	1	hypothetical protein
1740955	1753770	12815	1744327	1745376	1	N-acetylneuraminate synthase (EC 2.5.1.56)
1740955	1753770	12815	1745418	1746683	1	hypothetical protein
1740955	1753770	12815	1746658	1748064	1	hypothetical protein
1740955	1753770	12815	1748065	1749390	1	hypothetical protein
1740955	1753770	12815	1749383	1750351	1	hypothetical protein
1740955	1753770	12815	1750413	1751177	1	hypothetical protein
1740955	1753770	12815	1751174	1752319	1	UDP-galactopyranose mutase (EC 5.4.99.9)
1740955	1753770	12815	1752334	1753770	1	Undecaprenyl-phosphate galactosephosphotransferase (EC 2.7.8.6)
1831647	1941256	109609	1831647	1831973	1	hypothetical protein
1831647	1941256	109609	1831973	1832752	1	Short-chain dehydrogenase/reductase SDR?
1831647	1941256	109609	1832908	1833780	-1	Transcriptional regulator, LysR family
1831647	1941256	109609	1833905	1834612	1	putataive branched-chain amino acid transport protein AzlC
1831647	1941256	109609	1834609	1834917	1	hypothetical protein
1831647	1941256	109609	1834959	1835654	1	hypothetical protein
1831647	1941256	109609	1836110	1839160	1	Formate dehydrogenase O alpha subunit (EC 1.2.1.2)
1831647	1941256	109609	1839172	1840053	1	Formate dehydrogenase N beta subunit (EC 1.2.1.2)
1831647	1941256	109609	1840046	1840696	1	Formate dehydrogenase N gamma subunit (EC 1.2.1.2)
1831647	1941256	109609	1841266	1841664	1	hypothetical protein
1831647	1941256	109609	1841877	1843655	-1	Xaa-Pro aminopeptidase (EC 3.4.11.9)
1831647	1941256	109609	1843671	1845125	-1	AMP nucleosidase (EC 3.2.2.4)
1831647	1941256	109609	1845243	1846559	-1	Shikimate transporter
1831647	1941256	109609	1846819	1847622	1	Iron ABC transporter, ATP-binding protein
1831647	1941256	109609	1847659	1848615	1	ABC transporter, substrate-binding protein (cluster 8, B12/iron complex)
1831647	1941256	109609	1848612	1849622	1	ABC transporter, permease protein (cluster 8, B12/iron complex)
1831647	1941256	109609	1850690	1851169	-1	Mobile element protein
1831647	1941256	109609	1851274	1851540	-1	Transposase, IS3/IS911 family
1831647	1941256	109609	1851686	1852420	-1	hypothetical protein
1831647	1941256	109609	1852421	1852633	-1	hypothetical protein
1831647	1941256	109609	1853059	1862679	1	Polyketide synthase modules and related proteins
1831647	1941256	109609	1862720	1865320	1	Polyketide synthase modules and related proteins
1831647	1941256	109609	1865333	1866199	1	3-hydroxyacyl-CoA dehydrogenase (EC 1.1.1.35)
1831647	1941256	109609	1866229	1866477	1	hypothetical protein
1831647	1941256	109609	1866481	1867611	1	Acyl-CoA dehydrogenase
1831647	1941256	109609	1867608	1868876	1	Malonyl CoA-acyl carrier protein transacylase (EC 2.3.1.39) in polyketide synthesis
1831647	1941256	109609	1868924	1873720	1	Polyketide synthase modules and related proteins
1831647	1941256	109609	1873770	1876802	1	Polyketide synthase modules and related proteins
1831647	1941256	109609	1876846	1883346	1	Polyketide synthase modules and related proteins
1831647	1941256	109609	1883357	1889821	1	Polyketide synthase modules and related proteins
1831647	1941256	109609	1889814	1891277	1	Putative amidase
1831647	1941256	109609	1891339	1892778	1	Na+-driven multidrug efflux pump
1831647	1941256	109609	1892775	1897142	1	Polyketide synthase modules and related proteins
1831647	1941256	109609	1897173	1899632	1	Polyketide synthase modules and related proteins
1831647	1941256	109609	1899654	1901159	1	Polyketide synthase modules and related proteins
1831647	1941256	109609	1901305	1901874	1	Thioesterase
1831647	1941256	109609	1901909	1902421	1	DUF1706 domain-containing protein
1831647	1941256	109609	1903691	1904455	-1	putative mobilization protein mobC
1831647	1941256	109609	1904464	1906203	-1	putative mobilization mobB protein
1831647	1941256	109609	1906981	1907286	-1	hypothetical protein
1831647	1941256	109609	1907329	1907631	-1	IncN plasmid KikA protein
1831647	1941256	109609	1907681	1907833	1	hypothetical protein
1831647	1941256	109609	1908060	1909085	-1	ATPase required for both assembly of type IV secretion complex and secretion of T-DNA complex, VirB11
1831647	1941256	109609	1909075	1909395	-1	hypothetical protein
1831647	1941256	109609	1909407	1910648	-1	Inner membrane protein of type IV secretion of T-DNA complex, TonB-like, VirB10
1831647	1941256	109609	1910692	1911597	-1	Outer membrane and periplasm component of type IV secretion of T-DNA complex, has secretin-like domain, VirB9
1831647	1941256	109609	1911597	1912280	-1	Inner membrane protein forms channel for type IV secretion of T-DNA complex, VirB8
1831647	1941256	109609	1912310	1912429	1	hypothetical protein
1831647	1941256	109609	1912502	1913563	-1	Inner membrane protein of type IV secretion of T-DNA complex, VirB6
1831647	1941256	109609	1913575	1913799	-1	IncQ plasmid conjugative transfer protein TraG
1831647	1941256	109609	1913811	1914518	-1	Minor pilin of type IV secretion complex, VirB5
1831647	1941256	109609	1914537	1917281	-1	Inner membrane protein forms channel for type IV secretion of T-DNA complex, VirB3 / ATPase required for both assembly of type IV secretion complex and secretion of T-DNA complex, VirB4
1831647	1941256	109609	1917293	1917598	-1	Major pilus subunit of type IV secretion complex, VirB2
1831647	1941256	109609	1917595	1918305	-1	Peptidoglycan hydrolase VirB1, involved in T-DNA transfer
1831647	1941256	109609	1919200	1919409	-1	TraR/YbiI family protein
1831647	1941256	109609	1919399	1919983	-1	hypothetical protein
1831647	1941256	109609	1920001	1920150	-1	hypothetical protein
1831647	1941256	109609	1920172	1920357	-1	Transcriptional regulator, AlpA like
1831647	1941256	109609	1920499	1921425	-1	hypothetical protein
1831647	1941256	109609	1921910	1922524	1	hypothetical protein
1831647	1941256	109609	1922552	1923481	-1	Transketolase, C-terminal section (EC 2.2.1.1)
1831647	1941256	109609	1923492	1924211	-1	Transketolase, N-terminal section (EC 2.2.1.1)
1831647	1941256	109609	1924198	1925364	-1	hypothetical protein
1831647	1941256	109609	1925379	1926077	-1	hypothetical protein
1831647	1941256	109609	1926077	1927303	-1	3-oxoacyl-[acyl-carrier-protein] synthase, KASII (EC 2.3.1.179)
1831647	1941256	109609	1927321	1927545	-1	hypothetical protein
1831647	1941256	109609	1927538	1928572	-1	hypothetical protein
1831647	1941256	109609	1928813	1929016	1	hypothetical protein
1831647	1941256	109609	1929018	1929932	-1	Integrase
1831647	1941256	109609	1929954	1930289	-1	Mobile element protein
1831647	1941256	109609	1930854	1931771	1	Nitrogen assimilation regulatory protein Nac
1831647	1941256	109609	1931873	1932823	1	Alkanesulfonate utilization operon LysR-family regulator Cbl
1831647	1941256	109609	1933224	1934099	1	hypothetical protein
1831647	1941256	109609	1934290	1935171	-1	hypothetical protein
1831647	1941256	109609	1935655	1936614	1	hypothetical protein
1831647	1941256	109609	1936681	1938714	-1	hypothetical protein
1831647	1941256	109609	1938795	1939667	-1	hypothetical protein
1831647	1941256	109609	1939946	1940092	1	hypothetical protein
1831647	1941256	109609	1940283	1940426	1	hypothetical protein
1831647	1941256	109609	1940600	1940827	-1	Phage DNA binding protein
1831647	1941256	109609	1940972	1941256	1	Phage DNA-binding protein
1901305	1907833	6528	1901305	1901874	1	Thioesterase
1901305	1907833	6528	1901909	1902421	1	DUF1706 domain-containing protein
1901305	1907833	6528	1903691	1904455	-1	putative mobilization protein mobC
1901305	1907833	6528	1904464	1906203	-1	putative mobilization mobB protein
1901305	1907833	6528	1906981	1907286	-1	hypothetical protein
1901305	1907833	6528	1907329	1907631	-1	IncN plasmid KikA protein
1901305	1907833	6528	1907681	1907833	1	hypothetical protein
1919200	1929932	10732	1919200	1919409	-1	TraR/YbiI family protein
1919200	1929932	10732	1919399	1919983	-1	hypothetical protein
1919200	1929932	10732	1920001	1920150	-1	hypothetical protein
1919200	1929932	10732	1920172	1920357	-1	Transcriptional regulator, AlpA like
1919200	1929932	10732	1920499	1921425	-1	hypothetical protein
1919200	1929932	10732	1921910	1922524	1	hypothetical protein
1919200	1929932	10732	1922552	1923481	-1	Transketolase, C-terminal section (EC 2.2.1.1)
1919200	1929932	10732	1923492	1924211	-1	Transketolase, N-terminal section (EC 2.2.1.1)
1919200	1929932	10732	1924198	1925364	-1	hypothetical protein
1919200	1929932	10732	1925379	1926077	-1	hypothetical protein
1919200	1929932	10732	1926077	1927303	-1	3-oxoacyl-[acyl-carrier-protein] synthase, KASII (EC 2.3.1.179)
1919200	1929932	10732	1927321	1927545	-1	hypothetical protein
1919200	1929932	10732	1927538	1928572	-1	hypothetical protein
1919200	1929932	10732	1928813	1929016	1	hypothetical protein
1919200	1929932	10732	1929018	1929932	-1	Integrase
1933224	1938714	5490	1933224	1934099	1	hypothetical protein
1933224	1938714	5490	1934290	1935171	-1	hypothetical protein
1933224	1938714	5490	1935655	1936614	1	hypothetical protein
1933224	1938714	5490	1936681	1938714	-1	hypothetical protein
2093899	2107348	13449	2093899	2094084	-1	Uncharacterized protein, YdfD family
2093899	2107348	13449	2094205	2094477	-1	hypothetical protein
2093899	2107348	13449	2094570	2094881	1	hypothetical protein
2093899	2107348	13449	2095220	2095465	1	hypothetical protein
2093899	2107348	13449	2095501	2096151	-1	Phage protein
2093899	2107348	13449	2096139	2096405	-1	Phage protein
2093899	2107348	13449	2096598	2096753	-1	hypothetical protein
2093899	2107348	13449	2096766	2097155	-1	hypothetical protein
2093899	2107348	13449	2097257	2097490	1	hypothetical protein
2093899	2107348	13449	2097541	2098035	1	Phage activator protein cII
2093899	2107348	13449	2098150	2099148	1	Phage DNA replication protein O
2093899	2107348	13449	2099145	2099840	1	Phage DNA replication protein P
2093899	2107348	13449	2099857	2100168	1	hypothetical protein
2093899	2107348	13449	2100165	2100776	1	Phage protein (ACLAME 31)
2093899	2107348	13449	2100773	2101369	1	hypothetical protein
2093899	2107348	13449	2101369	2101590	1	hypothetical protein
2093899	2107348	13449	2101593	2102105	1	hypothetical protein
2093899	2107348	13449	2102102	2102968	1	hypothetical protein
2093899	2107348	13449	2102961	2103563	1	hypothetical protein
2093899	2107348	13449	2103563	2103790	1	hypothetical protein
2093899	2107348	13449	2103845	2104030	-1	hypothetical protein
2093899	2107348	13449	2104030	2104368	-1	hypothetical protein
2093899	2107348	13449	2104371	2104919	-1	hypothetical protein
2093899	2107348	13449	2105117	2105350	1	DNA-damage-inducible protein I
2093899	2107348	13449	2105359	2105475	1	hypothetical protein
2093899	2107348	13449	2105600	2105716	1	Phage protein
2093899	2107348	13449	2105754	2106353	1	Gifsy-2 prophage protein STM1020/STM2620
2093899	2107348	13449	2106353	2106559	1	hypothetical protein
2093899	2107348	13449	2106562	2106852	1	Uncharacterized protein YbcO
2093899	2107348	13449	2106849	2107205	1	Endodeoxyribonuclease RusA
2093899	2107348	13449	2107202	2107348	1	Phage protein
2093899	2107348	13449	2107338	2108135	1	Phage antitermination protein Q
2095220	2100776	5556	2095220	2095465	1	hypothetical protein
2095220	2100776	5556	2095501	2096151	-1	Phage protein
2095220	2100776	5556	2096139	2096405	-1	Phage protein
2095220	2100776	5556	2096598	2096753	-1	hypothetical protein
2095220	2100776	5556	2096766	2097155	-1	hypothetical protein
2095220	2100776	5556	2097257	2097490	1	hypothetical protein
2095220	2100776	5556	2097541	2098035	1	Phage activator protein cII
2095220	2100776	5556	2098150	2099148	1	Phage DNA replication protein O
2095220	2100776	5556	2099145	2099840	1	Phage DNA replication protein P
2095220	2100776	5556	2099857	2100168	1	hypothetical protein
2095220	2100776	5556	2100165	2100776	1	Phage protein (ACLAME 31)
2095220	2100776	5556	2100773	2101369	1	hypothetical protein
2102102	2113036	10934	2101593	2102105	1	hypothetical protein
2102102	2113036	10934	2102102	2102968	1	hypothetical protein
2102102	2113036	10934	2102961	2103563	1	hypothetical protein
2102102	2113036	10934	2103563	2103790	1	hypothetical protein
2102102	2113036	10934	2103845	2104030	-1	hypothetical protein
2102102	2113036	10934	2104030	2104368	-1	hypothetical protein
2102102	2113036	10934	2104371	2104919	-1	hypothetical protein
2102102	2113036	10934	2105117	2105350	1	DNA-damage-inducible protein I
2102102	2113036	10934	2105359	2105475	1	hypothetical protein
2102102	2113036	10934	2105600	2105716	1	Phage protein
2102102	2113036	10934	2105754	2106353	1	Gifsy-2 prophage protein STM1020/STM2620
2102102	2113036	10934	2106353	2106559	1	hypothetical protein
2102102	2113036	10934	2106562	2106852	1	Uncharacterized protein YbcO
2102102	2113036	10934	2106849	2107205	1	Endodeoxyribonuclease RusA
2102102	2113036	10934	2107202	2107348	1	Phage protein
2102102	2113036	10934	2107338	2108135	1	Phage antitermination protein Q
2102102	2113036	10934	2108993	2109298	1	hypothetical protein
2102102	2113036	10934	2109295	2109825	1	Phage lysozyme R (EC 3.2.1.17)
2102102	2113036	10934	2109822	2110367	1	Uncharacterized protein RzpQ
2102102	2113036	10934	2110606	2110740	1	hypothetical protein
2102102	2113036	10934	2110744	2111739	1	hypothetical protein
2102102	2113036	10934	2111723	2113036	1	Phage terminase
2118526	2143775	25249	2118526	2118729	1	hypothetical protein
2118526	2143775	25249	2118733	2120193	1	hypothetical protein
2118526	2143775	25249	2120579	2121160	1	hypothetical protein
2118526	2143775	25249	2121154	2121735	1	hypothetical protein
2118526	2143775	25249	2121732	2122127	1	hypothetical protein
2118526	2143775	25249	2122129	2122329	1	hypothetical protein
2118526	2143775	25249	2122316	2122699	1	hypothetical protein
2118526	2143775	25249	2122701	2123081	1	hypothetical protein
2118526	2143775	25249	2123078	2123470	1	hypothetical protein
2118526	2143775	25249	2123495	2124658	1	hypothetical protein
2118526	2143775	25249	2124721	2125275	1	Putative uncharacterized protein YdaY
2118526	2143775	25249	2125311	2125541	1	hypothetical protein
2118526	2143775	25249	2125581	2128739	1	Phage tail, tail length tape-measure protein H
2118526	2143775	25249	2128739	2129203	1	hypothetical protein
2118526	2143775	25249	2129200	2129688	1	hypothetical protein
2118526	2143775	25249	2130041	2130421	1	hypothetical protein
2118526	2143775	25249	2130418	2133135	1	hypothetical protein
2118526	2143775	25249	2133191	2135752	1	hypothetical protein
2118526	2143775	25249	2135803	2137575	-1	hypothetical protein
2118526	2143775	25249	2137576	2138526	-1	Uncharacterized glycosyltransferase YkoT
2118526	2143775	25249	2138526	2138639	-1	hypothetical protein
2118526	2143775	25249	2139619	2140395	-1	hypothetical protein
2118526	2143775	25249	2140926	2141105	-1	hypothetical protein
2118526	2143775	25249	2141127	2141318	-1	hypothetical protein
2118526	2143775	25249	2141688	2143775	-1	TonB-dependent receptor; Outer membrane receptor for ferrienterochelin and colicins
2133191	2141318	8127	2133191	2135752	1	hypothetical protein
2133191	2141318	8127	2135803	2137575	-1	hypothetical protein
2133191	2141318	8127	2137576	2138526	-1	Uncharacterized glycosyltransferase YkoT
2133191	2141318	8127	2138526	2138639	-1	hypothetical protein
2133191	2141318	8127	2139619	2140395	-1	hypothetical protein
2133191	2141318	8127	2140926	2141105	-1	hypothetical protein
2133191	2141318	8127	2141127	2141318	-1	hypothetical protein
2235414	2240337	4923	2235414	2235893	1	Uncharacterized N-acetyltransferase YedL
2235414	2240337	4923	2235924	2236037	-1	hypothetical protein
2235414	2240337	4923	2236094	2236627	1	GCN5-related N-acetyltransferase
2235414	2240337	4923	2236946	2237452	-1	hypothetical protein
2235414	2240337	4923	2237586	2238494	-1	Transcriptional regulator, LysR family
2235414	2240337	4923	2238733	2238873	1	hypothetical protein
2235414	2240337	4923	2238860	2239528	1	Epoxyqueuosine reductase (EC 1.17.99.6) QueH
2235414	2240337	4923	2239861	2240337	1	Acetyltransferase (EC 2.3.1.-)
2385888	2390627	4739	2385888	2387147	1	Sugar-proton symporter
2385888	2390627	4739	2387140	2388867	1	hypothetical protein
2385888	2390627	4739	2388936	2389652	1	N-acetylneuraminic acid outer membrane channel protein NanC
2385888	2390627	4739	2389752	2390627	1	Transcriptional regulator, AraC family
2521277	2525420	4143	2521277	2521390	-1	hypothetical protein
2521277	2525420	4143	2521603	2522382	1	Haloacid dehalogenase-like hydrolase
2521277	2525420	4143	2522406	2522534	-1	hypothetical protein
2521277	2525420	4143	2522744	2523256	-1	Acetyltransferase, GNAT family
2521277	2525420	4143	2523500	2524213	1	Acetyltransferase, GNAT family
2521277	2525420	4143	2524249	2524770	-1	hypothetical protein
2521277	2525420	4143	2525094	2525420	1	hypothetical protein
3475897	3481025	5128	3475897	3476112	-1	hypothetical protein
3475897	3481025	5128	3476109	3476360	-1	hypothetical protein
3475897	3481025	5128	3476518	3476625	1	hypothetical protein
3475897	3481025	5128	3477384	3478817	1	hypothetical protein Pfl_5213
3475897	3481025	5128	3478819	3479211	1	hypothetical protein
3475897	3481025	5128	3479257	3480345	-1	possible integrase
3475897	3481025	5128	3480714	3481025	1	DNA base-flipping protein
3725412	3744812	19400	3725412	3725912	1	Transcriptional regulator, AsnC family
3725412	3744812	19400	3725909	3727036	-1	Uncharacterized MFS-type transporter
3725412	3744812	19400	3727178	3728314	-1	hypothetical protein
3725412	3744812	19400	3728501	3729385	1	Transcriptional regulator Z0346, LysR family
3725412	3744812	19400	3729882	3731300	1	FIG036446: hypothetical protein
3725412	3744812	19400	3731297	3733330	1	Bipolar DNA helicase HerA
3725412	3744812	19400	3733641	3734666	-1	hypothetical protein
3725412	3744812	19400	3735048	3735899	1	Oxidoreductase, aldo/keto reductase family
3725412	3744812	19400	3735926	3736915	1	Oxidoreductase, aldo/keto reductase family
3725412	3744812	19400	3736949	3737842	-1	Transcriptional regulator, LysR family
3725412	3744812	19400	3737991	3738764	1	hypothetical protein
3725412	3744812	19400	3738906	3739157	1	probable exported protein YPO2521
3725412	3744812	19400	3739214	3739375	1	hypothetical protein
3725412	3744812	19400	3739705	3741669	-1	hypothetical protein
3725412	3744812	19400	3741669	3742178	-1	hypothetical protein
3725412	3744812	19400	3742178	3743350	-1	hypothetical protein
3725412	3744812	19400	3743377	3743505	-1	hypothetical protein
3725412	3744812	19400	3743592	3744812	-1	Phage integrase, Phage P4-associated
3729882	3734666	4784	3729882	3731300	1	FIG036446: hypothetical protein
3729882	3734666	4784	3731297	3733330	1	Bipolar DNA helicase HerA
3729882	3734666	4784	3733641	3734666	-1	hypothetical protein
3737991	3744812	6821	3737991	3738764	1	hypothetical protein
3737991	3744812	6821	3738906	3739157	1	probable exported protein YPO2521
3737991	3744812	6821	3739214	3739375	1	hypothetical protein
3737991	3744812	6821	3739705	3741669	-1	hypothetical protein
3737991	3744812	6821	3741669	3742178	-1	hypothetical protein
3737991	3744812	6821	3742178	3743350	-1	hypothetical protein
3737991	3744812	6821	3743377	3743505	-1	hypothetical protein
3737991	3744812	6821	3743592	3744812	-1	Phage integrase, Phage P4-associated
4072027	4118857	46830	4072027	4073397	-1	Tryptophanase (EC 4.1.99.1)
4072027	4118857	46830	4074370	4074792	-1	Fosfomycin resistance protein FosA
4072027	4118857	46830	4074976	4075431	-1	Very-short-patch mismatch repair endonuclease (G-T specific)
4072027	4118857	46830	4075658	4076797	1	site-specific DNA-methyltransferase, putative
4072027	4118857	46830	4076937	4077806	1	hypothetical protein
4072027	4118857	46830	4077844	4078740	-1	hypothetical protein
4072027	4118857	46830	4078757	4079911	-1	hypothetical protein
4072027	4118857	46830	4079898	4081847	-1	hypothetical protein
4072027	4118857	46830	4082058	4082948	1	hypothetical protein
4072027	4118857	46830	4083087	4083281	1	Transcriptional regulator in PFGI-1-like cluster
4072027	4118857	46830	4083298	4084593	1	Protein with ParB-like nuclease domain in PFGI-1-like cluster
4072027	4118857	46830	4084577	4085134	1	FIG004780: hypothetical protein in PFGI-1-like cluster
4072027	4118857	46830	4085124	4085996	1	FIG141751: hypothetical protein in PFGI-1-like cluster
4072027	4118857	46830	4086156	4086767	1	hypothetical protein
4072027	4118857	46830	4086757	4086888	1	Integrase regulator R
4072027	4118857	46830	4086901	4087182	1	Integrase regulator R
4072027	4118857	46830	4087260	4087379	-1	hypothetical protein
4072027	4118857	46830	4087374	4089182	1	DNA topoisomerase III (EC 5.99.1.2) in PFGI-1-like cluster
4072027	4118857	46830	4089429	4089872	1	FIG051360: Periplasmic protein TonB, links inner and outer membranes
4072027	4118857	46830	4089943	4090326	1	hypothetical protein
4072027	4118857	46830	4090438	4091097	1	PilL
4072027	4118857	46830	4091101	4091775	1	probable exported protein STY4558
4072027	4118857	46830	4091754	4092272	1	Soluble lytic murein transglycosylase and related regulatory proteins (some contain LysM/invasin domains)
4072027	4118857	46830	4092269	4094287	1	Coupling protein VirD4, ATPase required for T-DNA transfer
4072027	4118857	46830	4094284	4094916	1	hypothetical protein
4072027	4118857	46830	4095274	4095420	-1	hypothetical protein
4072027	4118857	46830	4095962	4096654	1	hypothetical protein
4072027	4118857	46830	4096965	4098176	-1	hypothetical protein
4072027	4118857	46830	4098528	4098836	1	FIG01045568: hypothetical protein
4072027	4118857	46830	4098829	4099062	1	hypothetical protein
4072027	4118857	46830	4099072	4099161	1	hypothetical protein
4072027	4118857	46830	4099168	4099389	1	FIG01210404: hypothetical protein
4072027	4118857	46830	4099391	4099744	1	hypothetical protein
4072027	4118857	46830	4099741	4100400	1	hypothetical protein
4072027	4118857	46830	4100397	4101164	1	hypothetical protein
4072027	4118857	46830	4101161	4102456	1	hypothetical protein
4072027	4118857	46830	4102453	4102812	1	putative lipoprotein
4072027	4118857	46830	4102809	4105469	1	Type IV secretory pathway, VirB4 components
4072027	4118857	46830	4105655	4106416	1	hypothetical protein
4072027	4118857	46830	4106427	4107203	1	Thymidylate synthase ThyX (EC 2.1.1.148)
4072027	4118857	46830	4107495	4107719	-1	DNA-binding protein
4072027	4118857	46830	4107802	4108032	-1	DNA-binding protein
4072027	4118857	46830	4108136	4108411	1	hypothetical protein
4072027	4118857	46830	4108524	4109045	1	PTS system, glucitol/sorbitol-specific IIC component
4072027	4118857	46830	4109042	4109416	1	PTS system, glucitol/sorbitol-specific IIA component (EC 2.7.1.69)
4072027	4118857	46830	4109413	4110393	1	PTS system, glucitol/sorbitol-specific IIB component (EC 2.7.1.198) / PTS system, glucitol/sorbitol-specific IIC component 2
4072027	4118857	46830	4110404	4111420	1	Putative dehydrogenase
4072027	4118857	46830	4111456	4112001	-1	hypothetical protein
4072027	4118857	46830	4112016	4113056	-1	hypothetical protein
4072027	4118857	46830	4113115	4113672	-1	hypothetical protein
4072027	4118857	46830	4114093	4115046	-1	Fimbriae-like adhesin SfmA
4072027	4118857	46830	4115043	4117550	-1	type 1 fimbriae anchoring protein FimD
4072027	4118857	46830	4117561	4118241	-1	hypothetical protein
4072027	4118857	46830	4118345	4118857	-1	hypothetical protein
4074370	4081847	7477	4074370	4074792	-1	Fosfomycin resistance protein FosA
4074370	4081847	7477	4074976	4075431	-1	Very-short-patch mismatch repair endonuclease (G-T specific)
4074370	4081847	7477	4075658	4076797	1	site-specific DNA-methyltransferase, putative
4074370	4081847	7477	4076937	4077806	1	hypothetical protein
4074370	4081847	7477	4077844	4078740	-1	hypothetical protein
4074370	4081847	7477	4078757	4079911	-1	hypothetical protein
4074370	4081847	7477	4079898	4081847	-1	hypothetical protein
4095274	4099744	4470	4095274	4095420	-1	hypothetical protein
4095274	4099744	4470	4095962	4096654	1	hypothetical protein
4095274	4099744	4470	4096965	4098176	-1	hypothetical protein
4095274	4099744	4470	4098528	4098836	1	FIG01045568: hypothetical protein
4095274	4099744	4470	4098829	4099062	1	hypothetical protein
4095274	4099744	4470	4099072	4099161	1	hypothetical protein
4095274	4099744	4470	4099168	4099389	1	FIG01210404: hypothetical protein
4095274	4099744	4470	4099391	4099744	1	hypothetical protein
4095274	4099744	4470	4099741	4100400	1	hypothetical protein
4127007	4137011	10004	4127007	4127747	-1	hypothetical protein
4127007	4137011	10004	4127883	4129472	1	Pyruvate/2-oxoglutarate dehydrogenase complex, dihydrolipoamide acyltransferase (E2) component, and related enzymes
4127007	4137011	10004	4129528	4130181	-1	ORF25
4127007	4137011	10004	4130293	4130559	-1	hypothetical protein
4127007	4137011	10004	4130898	4131974	1	Fic family protein MloA
4127007	4137011	10004	4132533	4132661	-1	hypothetical protein
4127007	4137011	10004	4132735	4133865	-1	hypothetical protein
4127007	4137011	10004	4133902	4135002	-1	hypothetical protein
4127007	4137011	10004	4135326	4137011	-1	Integrase
4279790	4301118	21328	4279790	4281091	1	Anaerobic C4-dicarboxylate transporter DcuA
4279790	4301118	21328	4281213	4281560	1	Periplasmic divalent cation tolerance protein CutA
4279790	4301118	21328	4281536	4283245	1	Cytochrome c-type biogenesis protein DsbD, protein-disulfide reductase (EC 1.8.1.8)
4279790	4301118	21328	4283282	4283857	1	Transcriptional regulator YjdC, AcrR family
4279790	4301118	21328	4284649	4285527	-1	hypothetical protein
4279790	4301118	21328	4285889	4287280	1	hypothetical protein
4279790	4301118	21328	4287292	4287624	1	hypothetical protein
4279790	4301118	21328	4288146	4289675	-1	hypothetical protein
4279790	4301118	21328	4289792	4289905	-1	hypothetical protein
4279790	4301118	21328	4290188	4290343	1	Transposase
4279790	4301118	21328	4290446	4291492	-1	hypothetical protein
4279790	4301118	21328	4292780	4293166	1	hypothetical protein
4279790	4301118	21328	4293829	4294431	1	Type 1 fimbriae regulatory protein FimB
4279790	4301118	21328	4294837	4295475	1	Type 1 fimbriae regulatory protein FimE
4279790	4301118	21328	4295949	4296497	1	Type-1 fimbrial protein, A chain
4279790	4301118	21328	4296570	4297109	1	Fimbrin-like protein FimI
4279790	4301118	21328	4297145	4297870	1	Chaperone protein FimC
4279790	4301118	21328	4297953	4300577	1	Outer membrane usher protein FimD
4279790	4301118	21328	4300588	4301118	1	Protein FimF (regulates length and adhesion of type 1 fimbriae)
4284649	4295475	10826	4284649	4285527	-1	hypothetical protein
4284649	4295475	10826	4285889	4287280	1	hypothetical protein
4284649	4295475	10826	4287292	4287624	1	hypothetical protein
4284649	4295475	10826	4288146	4289675	-1	hypothetical protein
4284649	4295475	10826	4289792	4289905	-1	hypothetical protein
4284649	4295475	10826	4290188	4290343	1	Transposase
4284649	4295475	10826	4290446	4291492	-1	hypothetical protein
4284649	4295475	10826	4292780	4293166	1	hypothetical protein
4284649	4295475	10826	4293829	4294431	1	Type 1 fimbriae regulatory protein FimB
4284649	4295475	10826	4294837	4295475	1	Type 1 fimbriae regulatory protein FimE

## Sheet: UTI-23-58
Island start	Island end	Length	Gene start	Gene end	Strand	Product
60674	70779	10105	60674	62110	-1	Undecaprenyl-phosphate galactosephosphotransferase (EC 2.7.8.6)
60674	70779	10105	62125	63270	-1	UDP-galactopyranose mutase (EC 5.4.99.9)
60674	70779	10105	63267	64031	-1	hypothetical protein
60674	70779	10105	64179	65237	-1	NAD-dependent epimerase/dehydratase family protein
60674	70779	10105	65234	65959	-1	Sugar-phosphate cytidylyltransferase
60674	70779	10105	65968	67419	-1	Membrane protein involved in the export of O-antigen, teichoic acid lipoteichoic acids
60674	70779	10105	67424	68578	-1	hypothetical protein
60674	70779	10105	68590	69645	-1	Putative glycosyltransferase
60674	70779	10105	69646	70779	-1	CDP-glycerol:poly(glycerophosphate) glycerophosphotransferase (EC 2.7.8.12)
138936	144971	6035	138936	139256	1	Nickel/cobalt homeostasis protein RcnB
138936	144971	6035	139330	140310	-1	hypothetical protein
138936	144971	6035	140323	142809	-1	Outer membrane usher protein YehB
138936	144971	6035	142824	143492	-1	Probable fimbrial chaperone YehC
138936	144971	6035	143569	144102	-1	Uncharacterized fimbrial-like protein YehD
138936	144971	6035	144381	144662	-1	Uncharacterized protein YehE
138936	144971	6035	144855	144971	1	hypothetical protein
138936	144971	6035	144937	146046	-1	[4Fe-4S] cluster assembly scaffold protein Mrp (=ApbC)
369792	430129	60337	369792	370724	1	Inner membrane protein YfdC
369792	430129	60337	371038	372207	1	Phage integrase
369792	430129	60337	372380	372805	1	Bactoprenol-linked glucose translocase
369792	430129	60337	372802	373713	1	Bactoprenol glucosyl transferase
369792	430129	60337	373753	375234	1	hypothetical protein
369792	430129	60337	375275	376597	-1	hypothetical protein
369792	430129	60337	376614	377891	-1	hypothetical protein
369792	430129	60337	377956	380463	-1	FIG00553532: hypothetical protein
369792	430129	60337	380450	380842	-1	hypothetical protein
369792	430129	60337	380842	381312	-1	hypothetical protein
369792	430129	60337	381296	381778	-1	hypothetical protein
369792	430129	60337	381778	384111	-1	Phage tape measure
369792	430129	60337	384166	384909	-1	hypothetical protein
369792	430129	60337	384960	385715	-1	major tail subunit
369792	430129	60337	385774	386157	-1	hypothetical protein
369792	430129	60337	386154	386522	-1	FIG00553480: hypothetical protein
369792	430129	60337	386525	386875	-1	hypothetical protein
369792	430129	60337	386875	387048	-1	hypothetical protein
369792	430129	60337	387045	387323	-1	hypothetical protein
369792	430129	60337	387325	387729	-1	Phage protein
369792	430129	60337	387788	388081	-1	Phage head completion protein
369792	430129	60337	388091	389167	-1	hypothetical protein
369792	430129	60337	389185	389634	-1	hypothetical protein
369792	430129	60337	389647	390912	-1	hypothetical protein
369792	430129	60337	390915	391757	-1	Phage head decoration protein
369792	430129	60337	391801	393150	-1	hypothetical protein
369792	430129	60337	393166	394413	-1	Phage terminase, large subunit
369792	430129	60337	394410	394844	-1	Phage terminase, small subunit
369792	430129	60337	395119	395343	-1	hypothetical protein
369792	430129	60337	395419	395883	-1	Phage endopeptidase Rz
369792	430129	60337	395880	396383	-1	Phage lysozyme R (EC 3.2.1.17)
369792	430129	60337	396982	397791	-1	Phage antitermination protein Q
369792	430129	60337	397788	397910	-1	hypothetical protein
369792	430129	60337	397907	398713	-1	Phage protein
369792	430129	60337	398710	399072	-1	Holliday junction resolvase / Crossover junction endodeoxyribonuclease rusA (EC 3.1.22.-)
369792	430129	60337	399069	399359	-1	Uncharacterized protein YbcO
369792	430129	60337	399352	399669	-1	Phage protein NinE
369792	430129	60337	399666	400103	-1	hypothetical protein
369792	430129	60337	400288	400545	-1	DNA polymerase III theta subunit (EC 2.7.7.7)
369792	430129	60337	400617	400892	-1	hypothetical protein
369792	430129	60337	400892	401545	-1	hypothetical protein
369792	430129	60337	401553	402473	-1	Phage EaA protein
369792	430129	60337	402470	402679	-1	hypothetical protein
369792	430129	60337	402683	403156	-1	SAM-dependent methyltransferase
369792	430129	60337	403169	403879	-1	FIG01048215: hypothetical protein
369792	430129	60337	403926	404150	-1	hypothetical protein
369792	430129	60337	404150	404455	-1	hypothetical protein
369792	430129	60337	404448	404864	-1	hypothetical protein
369792	430129	60337	404861	405178	-1	Phage protein (ACLAME 939)
369792	430129	60337	405175	405762	-1	Phage protein
369792	430129	60337	405759	406103	-1	hypothetical protein
369792	430129	60337	406275	407129	-1	DNA replication helicase loader DnaC/DnaI
369792	430129	60337	407132	408019	-1	Primosomal protein I
369792	430129	60337	408029	408745	-1	hypothetical protein
369792	430129	60337	408729	408842	-1	hypothetical protein
369792	430129	60337	408839	409060	-1	Phage activator protein cII
369792	430129	60337	409195	409410	-1	Phage transcriptional regulator cro
369792	430129	60337	409524	410165	1	Phage repressor protein cI
369792	430129	60337	410332	410628	1	hypothetical protein
369792	430129	60337	410640	410924	1	hypothetical protein
369792	430129	60337	410949	411173	-1	FIG01046771: hypothetical protein
369792	430129	60337	411506	411868	1	Phage antitermination protein N
369792	430129	60337	413378	413536	1	hypothetical protein
369792	430129	60337	413533	413706	1	hypothetical protein
369792	430129	60337	413823	413951	1	hypothetical protein
369792	430129	60337	414186	414695	1	Phage HNH homing endonuclease (ACLAME 27)
369792	430129	60337	414692	414976	1	hypothetical protein
369792	430129	60337	414986	415900	1	Phage recombination protein Bet
369792	430129	60337	415897	416379	1	hypothetical protein
369792	430129	60337	416388	416816	1	hypothetical protein
369792	430129	60337	416813	416965	1	hypothetical protein
369792	430129	60337	417074	417700	1	Phage protein
369792	430129	60337	417678	417917	1	hypothetical protein
369792	430129	60337	417927	418253	1	hypothetical protein
369792	430129	60337	418378	418581	1	hypothetical protein
369792	430129	60337	418859	420463	-1	Uncharacterized MFS-type transporter
369792	430129	60337	420445	420576	1	hypothetical protein
369792	430129	60337	420721	420816	1	hypothetical protein
369792	430129	60337	421088	422515	1	hypothetical protein
369792	430129	60337	422558	424120	-1	Diguanylate cyclase (EC 2.7.7.65) => Globin-coupled heme-based oxygen sensor DgcO
369792	430129	60337	424117	425967	-1	c-di-GMP phosphodiesterase (EC 3.1.4.52) => Heme-regulated, oxygen sensor PdeO
369792	430129	60337	425930	426649	-1	c-di-GMP phosphodiesterase (EC 3.1.4.52) => Heme-regulated, oxygen sensor PdeO
369792	430129	60337	426818	426946	-1	hypothetical protein
369792	430129	60337	427034	428035	-1	NAD-dependent glyceraldehyde-3-phosphate dehydrogenase (EC 1.2.1.12)
369792	430129	60337	428771	429568	-1	Transcriptional regulator, LysR family
369792	430129	60337	429959	430129	-1	hypothetical protein
370876	374938	4062	371038	372207	1	Phage integrase
370876	374938	4062	372380	372805	1	Bactoprenol-linked glucose translocase
370876	374938	4062	372802	373713	1	Bactoprenol glucosyl transferase
370876	374938	4062	373753	375234	1	hypothetical protein
373753	377891	4138	373753	375234	1	hypothetical protein
373753	377891	4138	375275	376597	-1	hypothetical protein
373753	377891	4138	376614	377891	-1	hypothetical protein
376528	402135	25607	375275	376597	-1	hypothetical protein
376528	402135	25607	376614	377891	-1	hypothetical protein
376528	402135	25607	377956	380463	-1	FIG00553532: hypothetical protein
376528	402135	25607	380450	380842	-1	hypothetical protein
376528	402135	25607	380842	381312	-1	hypothetical protein
376528	402135	25607	381296	381778	-1	hypothetical protein
376528	402135	25607	381778	384111	-1	Phage tape measure
376528	402135	25607	384166	384909	-1	hypothetical protein
376528	402135	25607	384960	385715	-1	major tail subunit
376528	402135	25607	385774	386157	-1	hypothetical protein
376528	402135	25607	386154	386522	-1	FIG00553480: hypothetical protein
376528	402135	25607	386525	386875	-1	hypothetical protein
376528	402135	25607	386875	387048	-1	hypothetical protein
376528	402135	25607	387045	387323	-1	hypothetical protein
376528	402135	25607	387325	387729	-1	Phage protein
376528	402135	25607	387788	388081	-1	Phage head completion protein
376528	402135	25607	388091	389167	-1	hypothetical protein
376528	402135	25607	389185	389634	-1	hypothetical protein
376528	402135	25607	389647	390912	-1	hypothetical protein
376528	402135	25607	390915	391757	-1	Phage head decoration protein
376528	402135	25607	391801	393150	-1	hypothetical protein
376528	402135	25607	393166	394413	-1	Phage terminase, large subunit
376528	402135	25607	394410	394844	-1	Phage terminase, small subunit
376528	402135	25607	395119	395343	-1	hypothetical protein
376528	402135	25607	395419	395883	-1	Phage endopeptidase Rz
376528	402135	25607	395880	396383	-1	Phage lysozyme R (EC 3.2.1.17)
376528	402135	25607	396982	397791	-1	Phage antitermination protein Q
376528	402135	25607	397788	397910	-1	hypothetical protein
376528	402135	25607	397907	398713	-1	Phage protein
376528	402135	25607	398710	399072	-1	Holliday junction resolvase / Crossover junction endodeoxyribonuclease rusA (EC 3.1.22.-)
376528	402135	25607	399069	399359	-1	Uncharacterized protein YbcO
376528	402135	25607	399352	399669	-1	Phage protein NinE
376528	402135	25607	399666	400103	-1	hypothetical protein
376528	402135	25607	400288	400545	-1	DNA polymerase III theta subunit (EC 2.7.7.7)
376528	402135	25607	400617	400892	-1	hypothetical protein
376528	402135	25607	400892	401545	-1	hypothetical protein
376528	402135	25607	401553	402473	-1	Phage EaA protein
380450	384909	4459	377956	380463	-1	FIG00553532: hypothetical protein
380450	384909	4459	380450	380842	-1	hypothetical protein
380450	384909	4459	380842	381312	-1	hypothetical protein
380450	384909	4459	381296	381778	-1	hypothetical protein
380450	384909	4459	381778	384111	-1	Phage tape measure
380450	384909	4459	384166	384909	-1	hypothetical protein
403156	415221	12065	403169	403879	-1	FIG01048215: hypothetical protein
403156	415221	12065	403926	404150	-1	hypothetical protein
403156	415221	12065	404150	404455	-1	hypothetical protein
403156	415221	12065	404448	404864	-1	hypothetical protein
403156	415221	12065	404861	405178	-1	Phage protein (ACLAME 939)
403156	415221	12065	405175	405762	-1	Phage protein
403156	415221	12065	405759	406103	-1	hypothetical protein
403156	415221	12065	406275	407129	-1	DNA replication helicase loader DnaC/DnaI
403156	415221	12065	407132	408019	-1	Primosomal protein I
403156	415221	12065	408029	408745	-1	hypothetical protein
403156	415221	12065	408729	408842	-1	hypothetical protein
403156	415221	12065	408839	409060	-1	Phage activator protein cII
403156	415221	12065	409195	409410	-1	Phage transcriptional regulator cro
403156	415221	12065	409524	410165	1	Phage repressor protein cI
403156	415221	12065	410332	410628	1	hypothetical protein
403156	415221	12065	410640	410924	1	hypothetical protein
403156	415221	12065	410949	411173	-1	FIG01046771: hypothetical protein
403156	415221	12065	411506	411868	1	Phage antitermination protein N
403156	415221	12065	413378	413536	1	hypothetical protein
403156	415221	12065	413533	413706	1	hypothetical protein
403156	415221	12065	413823	413951	1	hypothetical protein
403156	415221	12065	414186	414695	1	Phage HNH homing endonuclease (ACLAME 27)
403156	415221	12065	414692	414976	1	hypothetical protein
403156	415221	12065	414986	415900	1	Phage recombination protein Bet
405759	410165	4406	405175	405762	-1	Phage protein
405759	410165	4406	405759	406103	-1	hypothetical protein
405759	410165	4406	406275	407129	-1	DNA replication helicase loader DnaC/DnaI
405759	410165	4406	407132	408019	-1	Primosomal protein I
405759	410165	4406	408029	408745	-1	hypothetical protein
405759	410165	4406	408729	408842	-1	hypothetical protein
405759	410165	4406	408839	409060	-1	Phage activator protein cII
405759	410165	4406	409195	409410	-1	Phage transcriptional regulator cro
405759	410165	4406	409524	410165	1	Phage repressor protein cI
410640	414695	4055	410640	410924	1	hypothetical protein
410640	414695	4055	410949	411173	-1	FIG01046771: hypothetical protein
410640	414695	4055	411506	411868	1	Phage antitermination protein N
410640	414695	4055	413378	413536	1	hypothetical protein
410640	414695	4055	413533	413706	1	hypothetical protein
410640	414695	4055	413823	413951	1	hypothetical protein
410640	414695	4055	414186	414695	1	Phage HNH homing endonuclease (ACLAME 27)
410640	414695	4055	414692	414976	1	hypothetical protein
498698	505147	6449	498862	500301	-1	6-phospho-beta-glucosidase (EC 3.2.1.86)
498698	505147	6449	500327	502000	-1	Outer membrane porin
498698	505147	6449	502061	502372	-1	PTS system, cellobiose-specific IIA component (EC 2.7.1.205)
498698	505147	6449	502411	503730	-1	PTS system, cellobiose-specific IIC component
498698	505147	6449	503875	504186	-1	PTS system, cellobiose-specific IIB component (EC 2.7.1.205)
498698	505147	6449	504387	505085	1	Transcriptional regulator, GntR family
498862	505085	6223	498862	500301	-1	6-phospho-beta-glucosidase (EC 3.2.1.86)
498862	505085	6223	500327	502000	-1	Outer membrane porin
498862	505085	6223	502061	502372	-1	PTS system, cellobiose-specific IIA component (EC 2.7.1.205)
498862	505085	6223	502411	503730	-1	PTS system, cellobiose-specific IIC component
498862	505085	6223	503875	504186	-1	PTS system, cellobiose-specific IIB component (EC 2.7.1.205)
498862	505085	6223	504387	505085	1	Transcriptional regulator, GntR family
580924	593534	12610	580924	581121	-1	hypothetical protein
580924	593534	12610	581269	583023	-1	hypothetical protein
580924	593534	12610	583129	583257	-1	hypothetical protein
580924	593534	12610	583456	584046	1	hypothetical protein
580924	593534	12610	584050	584904	1	Helix-turn-helix motif
580924	593534	12610	584959	585333	-1	TraJ protein
580924	593534	12610	585821	586030	1	hypothetical protein
580924	593534	12610	586033	586257	1	hypothetical protein
580924	593534	12610	586527	587318	1	Conjugative transfer protein TrbJ
580924	593534	12610	587321	587503	1	hypothetical protein
580924	593534	12610	587506	589149	1	Conjugative transfer protein TrbL
580924	593534	12610	589152	589478	1	hypothetical protein
580924	593534	12610	590008	590907	-1	Replication protein RepC
580924	593534	12610	590894	591760	-1	Replication protein RepA
580924	593534	12610	591764	591994	-1	hypothetical protein
580924	593534	12610	592284	593534	-1	Integrase
953933	968799	14866	953933	955360	1	Predicted L-lactate dehydrogenase, Iron-sulfur cluster-binding subunit YkgF
953933	968799	14866	955353	956048	1	Predicted L-lactate dehydrogenase, hypothetical protein subunit YkgG
953933	968799	14866	956224	956709	-1	T6SS component Hcp
953933	968799	14866	956711	957229	-1	hypothetical protein
953933	968799	14866	958626	959612	-1	hypothetical protein
953933	968799	14866	959677	960168	-1	hypothetical protein
953933	968799	14866	960390	960698	1	hypothetical protein
953933	968799	14866	960873	961358	-1	hypothetical protein
953933	968799	14866	962090	962755	-1	hypothetical protein
953933	968799	14866	962748	964355	-1	IS, phage, Tn; Transposon-related functions
953933	968799	14866	964643	965389	-1	Uncharacterized lipoprotein YgeR
953933	968799	14866	965590	966135	1	Isopentenyl-diphosphate Delta-isomerase (EC 5.3.3.2)
953933	968799	14866	966235	967752	-1	Lysyl-tRNA synthetase (class II) (EC 6.1.1.6)
953933	968799	14866	967762	968643	-1	Peptide chain release factor 2 @ programmed frameshift-containing
953933	968799	14866	968644	968799	1	FIG00638342: hypothetical protein
958175	964490	6315	958626	959612	-1	hypothetical protein
958175	964490	6315	959677	960168	-1	hypothetical protein
958175	964490	6315	960390	960698	1	hypothetical protein
958175	964490	6315	960873	961358	-1	hypothetical protein
958175	964490	6315	962090	962755	-1	hypothetical protein
958175	964490	6315	962748	964355	-1	IS, phage, Tn; Transposon-related functions
1044968	1051917	6949	1044968	1047664	-1	hypothetical protein
1044968	1051917	6949	1048086	1048940	-1	hypothetical protein
1044968	1051917	6949	1049131	1050267	-1	Inner membrane protein YibH
1044968	1051917	6949	1050270	1050626	-1	GTPase (EC 3.6.1.-)
1044968	1051917	6949	1050782	1051435	-1	Uncharacterized membrane lipoprotein clustered with tellurite resistance proteins TehA/TehB
1044968	1051917	6949	1051603	1051791	-1	hypothetical protein
1044968	1051917	6949	1051792	1051917	-1	hypothetical protein
1691874	1696965	5091	1690598	1691881	1	O-antigen ligase
1691874	1696965	5091	1691874	1692887	1	Putative glycosyltransferase
1691874	1696965	5091	1692889	1693944	1	Lipopolysaccharide core heptosyltransferase III
1691874	1696965	5091	1693945	1694889	1	UDP-galactose:(galactosyl) LPS alpha1,2-galactosyltransferase WaaW (EC 2.4.1.-)
1691874	1696965	5091	1694916	1695908	-1	UDP-glucose:(glucosyl)lipopolysaccharide alpha-1,2-glucosyltransferase (EC 2.4.1.58)
1691874	1696965	5091	1695946	1696965	-1	UDP-glucose:(glucosyl)lipopolysaccharide alpha-1,2-glucosyltransferase (EC 2.4.1.58)
2276912	2381073	104161	2276912	2277814	-1	Protein FimH (regulates length and adhesion of type 1 fimbriae, and mediates mannose binding)
2276912	2381073	104161	2277831	2278334	-1	Protein FimG (regulates length and adhesion of type 1 fimbriae)
2276912	2381073	104161	2278347	2278877	-1	Protein FimF (regulates length and adhesion of type 1 fimbriae)
2276912	2381073	104161	2278888	2281512	-1	Outer membrane usher protein FimD
2276912	2381073	104161	2281595	2282320	-1	Chaperone protein FimC
2276912	2381073	104161	2282356	2282895	-1	Fimbrin-like protein FimI
2276912	2381073	104161	2282968	2283516	-1	Type-1 fimbrial protein, A chain
2276912	2381073	104161	2283990	2284628	-1	Type 1 fimbriae regulatory protein FimE
2276912	2381073	104161	2285033	2285635	-1	Type 1 fimbriae regulatory protein FimB
2276912	2381073	104161	2286308	2286682	-1	hypothetical protein
2276912	2381073	104161	2287314	2288198	1	Chromosome partitioning ATPase in PFGI-1-like cluster, ParA-like
2276912	2381073	104161	2288195	2288323	1	hypothetical protein
2276912	2381073	104161	2288316	2289674	1	Replicative DNA helicase (DnaB) (EC 3.6.4.12)
2276912	2381073	104161	2289671	2291377	1	Protein with ParB-like nuclease domain in PFGI-1-like cluster
2276912	2381073	104161	2291370	2291624	1	hypothetical protein
2276912	2381073	104161	2291617	2292360	1	hypothetical protein
2276912	2381073	104161	2292430	2293023	1	FIG004780: hypothetical protein in PFGI-1-like cluster
2276912	2381073	104161	2293023	2293259	1	hypothetical protein
2276912	2381073	104161	2293338	2294570	1	FIG141751: hypothetical protein in PFGI-1-like cluster
2276912	2381073	104161	2295006	2295725	1	FIG141694: hypothetical protein in PFGI-1-like cluster
2276912	2381073	104161	2295742	2297757	1	DNA topoisomerase III (EC 5.99.1.2) in PFGI-1-like cluster
2276912	2381073	104161	2298383	2298880	1	Putative uncharacterized protein STY4534 (Putative uncharacterized protein)
2276912	2381073	104161	2298964	2299167	1	hypothetical protein
2276912	2381073	104161	2299185	2299733	1	Single-stranded DNA-binding protein
2276912	2381073	104161	2299823	2300053	1	hypothetical protein
2276912	2381073	104161	2300053	2300439	1	hypothetical protein
2276912	2381073	104161	2300554	2300805	1	hypothetical protein
2276912	2381073	104161	2300871	2301002	-1	hypothetical protein
2276912	2381073	104161	2301045	2301290	1	hypothetical protein
2276912	2381073	104161	2301362	2302675	1	IncI1 plasmid conjugative transfer protein PilL
2276912	2381073	104161	2302677	2303114	1	hypothetical protein
2276912	2381073	104161	2303126	2304796	1	IncI1 plasmid conjugative transfer lipoprotein PilN
2276912	2381073	104161	2304793	2306094	1	hypothetical protein
2276912	2381073	104161	2306081	2306596	1	hypothetical protein
2276912	2381073	104161	2306607	2308139	1	hypothetical protein
2276912	2381073	104161	2308132	2309244	1	hypothetical protein
2276912	2381073	104161	2309261	2309878	1	hypothetical protein
2276912	2381073	104161	2309882	2310358	1	IncI1 plasmid conjugative transfer putative membrane protein PilT
2276912	2381073	104161	2310364	2311002	1	hypothetical protein
2276912	2381073	104161	2311006	2312478	1	IncI1 plasmid conjugative transfer pilus-tip adhesin protein PilV
2276912	2381073	104161	2312783	2314810	1	hypothetical protein
2276912	2381073	104161	2314998	2315129	-1	hypothetical protein
2276912	2381073	104161	2315184	2316047	1	hypothetical protein
2276912	2381073	104161	2316060	2316785	1	hypothetical protein
2276912	2381073	104161	2316764	2317387	1	hypothetical protein
2276912	2381073	104161	2317384	2317914	1	hypothetical protein
2276912	2381073	104161	2317911	2318465	1	putative membrane protein
2276912	2381073	104161	2318669	2320780	1	Coupling protein VirD4, ATPase required for T-DNA transfer
2276912	2381073	104161	2320767	2321528	1	putative membrane protein
2276912	2381073	104161	2322184	2323545	1	hypothetical protein
2276912	2381073	104161	2323927	2324397	1	Overcoming lysogenization defect protein Old
2276912	2381073	104161	2324382	2325695	1	Overcoming lysogenization defect protein Old
2276912	2381073	104161	2325991	2326305	1	hypothetical protein
2276912	2381073	104161	2326296	2326541	1	hypothetical protein
2276912	2381073	104161	2326554	2326919	1	hypothetical protein
2276912	2381073	104161	2326931	2327311	1	hypothetical protein
2276912	2381073	104161	2327308	2327964	1	hypothetical protein
2276912	2381073	104161	2327982	2328863	1	hypothetical protein
2276912	2381073	104161	2328860	2330380	1	hypothetical protein
2276912	2381073	104161	2330392	2330640	1	hypothetical protein
2276912	2381073	104161	2330627	2331040	1	putative lipoprotein
2276912	2381073	104161	2331040	2333856	1	Type IV secretory pathway, VirB4 components
2276912	2381073	104161	2333853	2334257	1	hypothetical protein
2276912	2381073	104161	2334286	2334405	1	hypothetical protein
2276912	2381073	104161	2334849	2336063	1	Mannonate dehydratase (EC 4.2.1.8)
2276912	2381073	104161	2336123	2337457	1	Uncharacterized MFS-type transporter
2276912	2381073	104161	2337813	2338217	1	hypothetical protein
2276912	2381073	104161	2338214	2339185	1	hypothetical protein
2276912	2381073	104161	2339197	2340588	1	hypothetical protein
2276912	2381073	104161	2340590	2340928	1	hypothetical protein
2276912	2381073	104161	2340939	2342459	1	putative membrane protein
2276912	2381073	104161	2342510	2342737	-1	hypothetical protein
2276912	2381073	104161	2343974	2344132	-1	Inhibitor of vertebrate c-type lysozyme, periplasmic => Ivy
2276912	2381073	104161	2345478	2346110	1	hypothetical protein
2276912	2381073	104161	2346681	2347124	1	hypothetical protein
2276912	2381073	104161	2347326	2347574	1	Mobile element protein
2276912	2381073	104161	2348142	2349068	1	Fructokinase (EC 2.7.1.4)
2276912	2381073	104161	2349194	2350741	1	Sucrose outer membrane porin
2276912	2381073	104161	2350786	2352156	1	PTS system, sucrose-specific IIB component (EC 2.7.1.211) / PTS system, sucrose-specific IIC component
2276912	2381073	104161	2352156	2353565	1	Sucrose-6-phosphate hydrolase (EC 3.2.1.26)
2276912	2381073	104161	2353595	2354614	1	Sucrose operon repressor ScrR, LacI family
2276912	2381073	104161	2354728	2356419	-1	hypothetical protein
2276912	2381073	104161	2356442	2356594	1	hypothetical protein
2276912	2381073	104161	2356875	2358566	1	Hemolysin activator protein precursor
2276912	2381073	104161	2358579	2369066	1	Putative large exoprotein involved in heme utilization or adhesion of ShlA/HecA/FhaA family
2276912	2381073	104161	2369105	2369485	1	hypothetical protein
2276912	2381073	104161	2369539	2369880	1	hypothetical protein
2276912	2381073	104161	2369934	2371250	1	hypothetical protein
2276912	2381073	104161	2371581	2371700	-1	hypothetical protein
2276912	2381073	104161	2371938	2372081	-1	hypothetical protein
2276912	2381073	104161	2372248	2373138	1	probable DNA-binding prophage protein YPO1092
2276912	2381073	104161	2373131	2373346	1	hypothetical protein
2276912	2381073	104161	2373359	2373499	1	hypothetical protein
2276912	2381073	104161	2373779	2373961	1	hypothetical protein
2276912	2381073	104161	2374044	2374418	1	hypothetical protein
2276912	2381073	104161	2374550	2374858	1	hypothetical protein
2276912	2381073	104161	2374940	2375563	1	hypothetical protein
2276912	2381073	104161	2375658	2376647	1	Antirestriction protein
2276912	2381073	104161	2376734	2377693	1	hypothetical protein
2276912	2381073	104161	2377828	2378511	1	COG0286: Type I restriction-modification system methyltransferase subunit
2276912	2381073	104161	2379512	2380453	1	ABC transporter, substrate-binding protein KPN_00600
2276912	2381073	104161	2380465	2381073	1	hypothetical protein
2283990	2288323	4333	2283990	2284628	-1	Type 1 fimbriae regulatory protein FimE
2283990	2288323	4333	2285033	2285635	-1	Type 1 fimbriae regulatory protein FimB
2283990	2288323	4333	2286308	2286682	-1	hypothetical protein
2283990	2288323	4333	2287314	2288198	1	Chromosome partitioning ATPase in PFGI-1-like cluster, ParA-like
2283990	2288323	4333	2288195	2288323	1	hypothetical protein
2283990	2288323	4333	2288316	2289674	1	Replicative DNA helicase (DnaB) (EC 3.6.4.12)
2287197	2325804	38607	2287314	2288198	1	Chromosome partitioning ATPase in PFGI-1-like cluster, ParA-like
2287197	2325804	38607	2288195	2288323	1	hypothetical protein
2287197	2325804	38607	2288316	2289674	1	Replicative DNA helicase (DnaB) (EC 3.6.4.12)
2287197	2325804	38607	2289671	2291377	1	Protein with ParB-like nuclease domain in PFGI-1-like cluster
2287197	2325804	38607	2291370	2291624	1	hypothetical protein
2287197	2325804	38607	2291617	2292360	1	hypothetical protein
2287197	2325804	38607	2292430	2293023	1	FIG004780: hypothetical protein in PFGI-1-like cluster
2287197	2325804	38607	2293023	2293259	1	hypothetical protein
2287197	2325804	38607	2293338	2294570	1	FIG141751: hypothetical protein in PFGI-1-like cluster
2287197	2325804	38607	2295006	2295725	1	FIG141694: hypothetical protein in PFGI-1-like cluster
2287197	2325804	38607	2295742	2297757	1	DNA topoisomerase III (EC 5.99.1.2) in PFGI-1-like cluster
2287197	2325804	38607	2298383	2298880	1	Putative uncharacterized protein STY4534 (Putative uncharacterized protein)
2287197	2325804	38607	2298964	2299167	1	hypothetical protein
2287197	2325804	38607	2299185	2299733	1	Single-stranded DNA-binding protein
2287197	2325804	38607	2299823	2300053	1	hypothetical protein
2287197	2325804	38607	2300053	2300439	1	hypothetical protein
2287197	2325804	38607	2300554	2300805	1	hypothetical protein
2287197	2325804	38607	2300871	2301002	-1	hypothetical protein
2287197	2325804	38607	2301045	2301290	1	hypothetical protein
2287197	2325804	38607	2301362	2302675	1	IncI1 plasmid conjugative transfer protein PilL
2287197	2325804	38607	2302677	2303114	1	hypothetical protein
2287197	2325804	38607	2303126	2304796	1	IncI1 plasmid conjugative transfer lipoprotein PilN
2287197	2325804	38607	2304793	2306094	1	hypothetical protein
2287197	2325804	38607	2306081	2306596	1	hypothetical protein
2287197	2325804	38607	2306607	2308139	1	hypothetical protein
2287197	2325804	38607	2308132	2309244	1	hypothetical protein
2287197	2325804	38607	2309261	2309878	1	hypothetical protein
2287197	2325804	38607	2309882	2310358	1	IncI1 plasmid conjugative transfer putative membrane protein PilT
2287197	2325804	38607	2310364	2311002	1	hypothetical protein
2287197	2325804	38607	2311006	2312478	1	IncI1 plasmid conjugative transfer pilus-tip adhesin protein PilV
2287197	2325804	38607	2312783	2314810	1	hypothetical protein
2287197	2325804	38607	2314998	2315129	-1	hypothetical protein
2287197	2325804	38607	2315184	2316047	1	hypothetical protein
2287197	2325804	38607	2316060	2316785	1	hypothetical protein
2287197	2325804	38607	2316764	2317387	1	hypothetical protein
2287197	2325804	38607	2317384	2317914	1	hypothetical protein
2287197	2325804	38607	2317911	2318465	1	putative membrane protein
2287197	2325804	38607	2318669	2320780	1	Coupling protein VirD4, ATPase required for T-DNA transfer
2287197	2325804	38607	2320767	2321528	1	putative membrane protein
2287197	2325804	38607	2322184	2323545	1	hypothetical protein
2287197	2325804	38607	2323927	2324397	1	Overcoming lysogenization defect protein Old
2287197	2325804	38607	2324382	2325695	1	Overcoming lysogenization defect protein Old
2309882	2317914	8032	2309882	2310358	1	IncI1 plasmid conjugative transfer putative membrane protein PilT
2309882	2317914	8032	2310364	2311002	1	hypothetical protein
2309882	2317914	8032	2311006	2312478	1	IncI1 plasmid conjugative transfer pilus-tip adhesin protein PilV
2309882	2317914	8032	2312783	2314810	1	hypothetical protein
2309882	2317914	8032	2314998	2315129	-1	hypothetical protein
2309882	2317914	8032	2315184	2316047	1	hypothetical protein
2309882	2317914	8032	2316060	2316785	1	hypothetical protein
2309882	2317914	8032	2316764	2317387	1	hypothetical protein
2309882	2317914	8032	2317384	2317914	1	hypothetical protein
2309882	2317914	8032	2317911	2318465	1	putative membrane protein
2325871	2348421	22550	2325991	2326305	1	hypothetical protein
2325871	2348421	22550	2326296	2326541	1	hypothetical protein
2325871	2348421	22550	2326554	2326919	1	hypothetical protein
2325871	2348421	22550	2326931	2327311	1	hypothetical protein
2325871	2348421	22550	2327308	2327964	1	hypothetical protein
2325871	2348421	22550	2327982	2328863	1	hypothetical protein
2325871	2348421	22550	2328860	2330380	1	hypothetical protein
2325871	2348421	22550	2330392	2330640	1	hypothetical protein
2325871	2348421	22550	2330627	2331040	1	putative lipoprotein
2325871	2348421	22550	2331040	2333856	1	Type IV secretory pathway, VirB4 components
2325871	2348421	22550	2333853	2334257	1	hypothetical protein
2325871	2348421	22550	2334286	2334405	1	hypothetical protein
2325871	2348421	22550	2334849	2336063	1	Mannonate dehydratase (EC 4.2.1.8)
2325871	2348421	22550	2336123	2337457	1	Uncharacterized MFS-type transporter
2325871	2348421	22550	2337813	2338217	1	hypothetical protein
2325871	2348421	22550	2338214	2339185	1	hypothetical protein
2325871	2348421	22550	2339197	2340588	1	hypothetical protein
2325871	2348421	22550	2340590	2340928	1	hypothetical protein
2325871	2348421	22550	2340939	2342459	1	putative membrane protein
2325871	2348421	22550	2342510	2342737	-1	hypothetical protein
2325871	2348421	22550	2343974	2344132	-1	Inhibitor of vertebrate c-type lysozyme, periplasmic => Ivy
2325871	2348421	22550	2345478	2346110	1	hypothetical protein
2325871	2348421	22550	2346681	2347124	1	hypothetical protein
2325871	2348421	22550	2347326	2347574	1	Mobile element protein
2325871	2348421	22550	2348142	2349068	1	Fructokinase (EC 2.7.1.4)
2342510	2349068	6558	2342510	2342737	-1	hypothetical protein
2342510	2349068	6558	2343974	2344132	-1	Inhibitor of vertebrate c-type lysozyme, periplasmic => Ivy
2342510	2349068	6558	2345478	2346110	1	hypothetical protein
2342510	2349068	6558	2346681	2347124	1	hypothetical protein
2342510	2349068	6558	2347326	2347574	1	Mobile element protein
2342510	2349068	6558	2348142	2349068	1	Fructokinase (EC 2.7.1.4)
2353641	2379912	26271	2353595	2354614	1	Sucrose operon repressor ScrR, LacI family
2353641	2379912	26271	2354728	2356419	-1	hypothetical protein
2353641	2379912	26271	2356442	2356594	1	hypothetical protein
2353641	2379912	26271	2356875	2358566	1	Hemolysin activator protein precursor
2353641	2379912	26271	2358579	2369066	1	Putative large exoprotein involved in heme utilization or adhesion of ShlA/HecA/FhaA family
2353641	2379912	26271	2369105	2369485	1	hypothetical protein
2353641	2379912	26271	2369539	2369880	1	hypothetical protein
2353641	2379912	26271	2369934	2371250	1	hypothetical protein
2353641	2379912	26271	2371581	2371700	-1	hypothetical protein
2353641	2379912	26271	2371938	2372081	-1	hypothetical protein
2353641	2379912	26271	2372248	2373138	1	probable DNA-binding prophage protein YPO1092
2353641	2379912	26271	2373131	2373346	1	hypothetical protein
2353641	2379912	26271	2373359	2373499	1	hypothetical protein
2353641	2379912	26271	2373779	2373961	1	hypothetical protein
2353641	2379912	26271	2374044	2374418	1	hypothetical protein
2353641	2379912	26271	2374550	2374858	1	hypothetical protein
2353641	2379912	26271	2374940	2375563	1	hypothetical protein
2353641	2379912	26271	2375658	2376647	1	Antirestriction protein
2353641	2379912	26271	2376734	2377693	1	hypothetical protein
2353641	2379912	26271	2377828	2378511	1	COG0286: Type I restriction-modification system methyltransferase subunit
2353641	2379912	26271	2379512	2380453	1	ABC transporter, substrate-binding protein KPN_00600
2369105	2373346	4241	2369105	2369485	1	hypothetical protein
2369105	2373346	4241	2369539	2369880	1	hypothetical protein
2369105	2373346	4241	2369934	2371250	1	hypothetical protein
2369105	2373346	4241	2371581	2371700	-1	hypothetical protein
2369105	2373346	4241	2371938	2372081	-1	hypothetical protein
2369105	2373346	4241	2372248	2373138	1	probable DNA-binding prophage protein YPO1092
2369105	2373346	4241	2373131	2373346	1	hypothetical protein
2373779	2378511	4732	2373779	2373961	1	hypothetical protein
2373779	2378511	4732	2374044	2374418	1	hypothetical protein
2373779	2378511	4732	2374550	2374858	1	hypothetical protein
2373779	2378511	4732	2374940	2375563	1	hypothetical protein
2373779	2378511	4732	2375658	2376647	1	Antirestriction protein
2373779	2378511	4732	2376734	2377693	1	hypothetical protein
2373779	2378511	4732	2377828	2378511	1	COG0286: Type I restriction-modification system methyltransferase subunit
2381558	2397808	16250	2381073	2382599	1	ABC transporter, ATP-binding protein KPN_00598
2381558	2397808	16250	2382601	2383689	1	ABC transporter, permease protein KPN_00597
2381558	2397808	16250	2383741	2384694	-1	Unknown pentose utilization regulator 2, DeoR family
2381558	2397808	16250	2385007	2385837	1	Transketolase, N-terminal section (EC 2.2.1.1)
2381558	2397808	16250	2385830	2386777	1	Transketolase, C-terminal section (EC 2.2.1.1)
2381558	2397808	16250	2386814	2388232	1	Unknown pentose isomerase TM0951
2381558	2397808	16250	2388265	2389779	1	Unknown pentose kinase TM0952
2381558	2397808	16250	2389982	2390467	1	hypothetical protein
2381558	2397808	16250	2390464	2390661	-1	hypothetical protein
2381558	2397808	16250	2390689	2390811	-1	hypothetical protein
2381558	2397808	16250	2390808	2390900	-1	hypothetical protein
2381558	2397808	16250	2390897	2391142	-1	hypothetical protein
2381558	2397808	16250	2391139	2391684	-1	hypothetical protein
2381558	2397808	16250	2391742	2392956	-1	Putative outer membrane or exported protein STM4242
2381558	2397808	16250	2393046	2394062	-1	hypothetical protein
2381558	2397808	16250	2394239	2394793	-1	hypothetical protein
2381558	2397808	16250	2394992	2396545	1	hypothetical protein
2381558	2397808	16250	2396567	2397526	1	Mobile element protein
2390464	2398574	8110	2389982	2390467	1	hypothetical protein
2390464	2398574	8110	2390464	2390661	-1	hypothetical protein
2390464	2398574	8110	2390689	2390811	-1	hypothetical protein
2390464	2398574	8110	2390808	2390900	-1	hypothetical protein
2390464	2398574	8110	2390897	2391142	-1	hypothetical protein
2390464	2398574	8110	2391139	2391684	-1	hypothetical protein
2390464	2398574	8110	2391742	2392956	-1	Putative outer membrane or exported protein STM4242
2390464	2398574	8110	2393046	2394062	-1	hypothetical protein
2390464	2398574	8110	2394239	2394793	-1	hypothetical protein
2390464	2398574	8110	2394992	2396545	1	hypothetical protein
2390464	2398574	8110	2396567	2397526	1	Mobile element protein
2390464	2398574	8110	2397999	2398574	-1	Transcriptional regulator YjdC, AcrR family
2393046	2397526	4480	2393046	2394062	-1	hypothetical protein
2393046	2397526	4480	2394239	2394793	-1	hypothetical protein
2393046	2397526	4480	2394992	2396545	1	hypothetical protein
2393046	2397526	4480	2396567	2397526	1	Mobile element protein
2542013	2587445	45432	2542013	2543257	1	Integrase
2542013	2587445	45432	2543360	2543593	1	hypothetical protein
2542013	2587445	45432	2543692	2544648	1	tgtA5 cluster protein 2
2542013	2587445	45432	2544701	2545972	1	archaeosine tRNA-ribosyltransferase (EC 2.4.2.-) type 5
2542013	2587445	45432	2545969	2547096	1	tgtA5 cluster protein 1
2542013	2587445	45432	2547120	2549303	-1	tgtA5 cluster protein 3
2542013	2587445	45432	2549296	2549826	-1	hypothetical protein
2542013	2587445	45432	2549838	2554274	-1	Lhr-like helicases
2542013	2587445	45432	2554278	2555126	-1	hypothetical protein
2542013	2587445	45432	2555123	2558329	-1	COG0419: ATPase involved in DNA repair
2542013	2587445	45432	2558326	2559201	-1	hypothetical protein
2542013	2587445	45432	2559188	2561668	-1	ATP-dependent DNA helicase RecQ
2542013	2587445	45432	2561668	2564775	-1	RNA polymerase associated protein RapA
2542013	2587445	45432	2565239	2565604	-1	6-carboxy-5,6,7,8-tetrahydropterin synthase (EC 4.1.2.50)
2542013	2587445	45432	2565799	2565972	-1	hypothetical protein
2542013	2587445	45432	2566250	2566642	-1	Lactoylglutathione lyase and related lyases
2542013	2587445	45432	2566690	2566941	-1	Zn-finger protein
2542013	2587445	45432	2567068	2567814	-1	SAM-dependent methyltransferase
2542013	2587445	45432	2567825	2568082	-1	UPF0386 protein YjhX
2542013	2587445	45432	2568534	2569097	1	hypothetical protein
2542013	2587445	45432	2569111	2569335	1	Uncharacterized transcriptional regulator YozG, Cro/CI family
2542013	2587445	45432	2569520	2570950	1	hypothetical protein
2542013	2587445	45432	2571079	2571888	-1	Tryptophan synthase alpha chain (EC 4.2.1.20)
2542013	2587445	45432	2571888	2573081	-1	Tryptophan synthase beta chain (EC 4.2.1.20)
2542013	2587445	45432	2573666	2574004	1	Uncharacterized protein STM4502
2542013	2587445	45432	2574014	2574274	1	Uncharacterized protein STM4502
2542013	2587445	45432	2574412	2574939	1	hypothetical protein
2542013	2587445	45432	2574910	2575131	-1	hypothetical protein
2542013	2587445	45432	2575224	2575802	-1	hypothetical protein
2542013	2587445	45432	2576216	2577133	1	hypothetical protein
2542013	2587445	45432	2577501	2578724	1	hypothetical protein
2542013	2587445	45432	2579078	2579953	1	Uncharacterized protein YeeP
2542013	2587445	45432	2580000	2580125	-1	hypothetical protein
2542013	2587445	45432	2580197	2580913	1	hypothetical protein
2542013	2587445	45432	2580949	2581401	1	FIG01221638: hypothetical protein
2542013	2587445	45432	2581473	2581946	1	Uncharacterized protein YkfB
2542013	2587445	45432	2582066	2582887	1	UPF0380 proteins YafZ and homologs
2542013	2587445	45432	2582918	2583361	1	Antirestriction protein klcA
2542013	2587445	45432	2583374	2583916	1	UPF0758 family protein
2542013	2587445	45432	2584025	2584147	1	hypothetical protein
2542013	2587445	45432	2584160	2584525	1	YeeU protein (antitoxin to YeeV)
2542013	2587445	45432	2584564	2584935	1	YkfI toxin protein
2542013	2587445	45432	2586075	2587445	1	Tryptophanase (EC 4.1.99.1)
2565799	2570950	5151	2565799	2565972	-1	hypothetical protein
2565799	2570950	5151	2566250	2566642	-1	Lactoylglutathione lyase and related lyases
2565799	2570950	5151	2566690	2566941	-1	Zn-finger protein
2565799	2570950	5151	2567068	2567814	-1	SAM-dependent methyltransferase
2565799	2570950	5151	2567825	2568082	-1	UPF0386 protein YjhX
2565799	2570950	5151	2568534	2569097	1	hypothetical protein
2565799	2570950	5151	2569111	2569335	1	Uncharacterized transcriptional regulator YozG, Cro/CI family
2565799	2570950	5151	2569520	2570950	1	hypothetical protein
2573666	2578724	5058	2573666	2574004	1	Uncharacterized protein STM4502
2573666	2578724	5058	2574014	2574274	1	Uncharacterized protein STM4502
2573666	2578724	5058	2574412	2574939	1	hypothetical protein
2573666	2578724	5058	2574910	2575131	-1	hypothetical protein
2573666	2578724	5058	2575224	2575802	-1	hypothetical protein
2573666	2578724	5058	2576216	2577133	1	hypothetical protein
2573666	2578724	5058	2577501	2578724	1	hypothetical protein
2580000	2584935	4935	2580000	2580125	-1	hypothetical protein
2580000	2584935	4935	2580197	2580913	1	hypothetical protein
2580000	2584935	4935	2580949	2581401	1	FIG01221638: hypothetical protein
2580000	2584935	4935	2581473	2581946	1	Uncharacterized protein YkfB
2580000	2584935	4935	2582066	2582887	1	UPF0380 proteins YafZ and homologs
2580000	2584935	4935	2582918	2583361	1	Antirestriction protein klcA
2580000	2584935	4935	2583374	2583916	1	UPF0758 family protein
2580000	2584935	4935	2584025	2584147	1	hypothetical protein
2580000	2584935	4935	2584160	2584525	1	YeeU protein (antitoxin to YeeV)
2580000	2584935	4935	2584564	2584935	1	YkfI toxin protein
2920531	2954096	33565	2920531	2921784	1	Gamma-glutamyl phosphate reductase (EC 1.2.1.41)
2920531	2954096	33565	2922139	2923335	1	Phage integrase, Phage P4-associated
2920531	2954096	33565	2924038	2925165	1	hypothetical protein
2920531	2954096	33565	2925179	2925643	1	hypothetical protein
2920531	2954096	33565	2925615	2927672	1	hypothetical protein
2920531	2954096	33565	2928136	2928489	-1	hypothetical protein
2920531	2954096	33565	2928546	2928797	-1	probable exported protein YPO2521
2920531	2954096	33565	2928938	2929711	-1	hypothetical protein
2920531	2954096	33565	2929860	2930753	1	Transcriptional regulator, LysR family
2920531	2954096	33565	2930788	2931777	-1	Oxidoreductase, aldo/keto reductase family
2920531	2954096	33565	2931804	2932655	-1	Oxidoreductase, aldo/keto reductase family
2920531	2954096	33565	2933029	2933967	1	hypothetical protein
2920531	2954096	33565	2934152	2935216	-1	Putative exported protein precursor
2920531	2954096	33565	2935324	2935908	-1	Flavodoxin
2920531	2954096	33565	2935918	2936679	-1	FIG01219199: hypothetical protein
2920531	2954096	33565	2936657	2937136	-1	Cupin 2, conserved barrel domain protein
2920531	2954096	33565	2937201	2938658	-1	Sensor protein copS (EC 2.7.3.-)
2920531	2954096	33565	2938674	2939354	-1	DNA-binding heavy metal response regulator
2920531	2954096	33565	2939369	2940535	-1	Oxidoreductase, aldo/keto reductase family
2920531	2954096	33565	2940786	2941835	1	FIG01223779: hypothetical protein
2920531	2954096	33565	2942095	2942775	1	NADH dehydrogenase (EC 1.6.99.3)
2920531	2954096	33565	2942783	2943985	-1	Multidrug resistance transporter, Bcr/CflA family
2920531	2954096	33565	2944213	2944419	-1	hypothetical protein
2920531	2954096	33565	2944539	2945117	-1	hypothetical protein
2920531	2954096	33565	2945406	2946158	1	hypothetical protein
2920531	2954096	33565	2946277	2947140	1	Uncharacterized protein YfjP
2920531	2954096	33565	2947232	2948053	1	UPF0380 proteins YafZ and homologs
2920531	2954096	33565	2948270	2948971	1	Uncharacterized transcriptional regulator YfjR, DeoR family
2920531	2954096	33565	2949012	2949248	1	hypothetical protein
2920531	2954096	33565	2949248	2949688	1	Uncharacterized lipoprotein YafY
2920531	2954096	33565	2949712	2950176	1	Uncharacterized protein YkfB
2920531	2954096	33565	2950378	2950566	1	hypothetical protein
2920531	2954096	33565	2950755	2951552	-1	hypothetical protein
2920531	2954096	33565	2951819	2952061	1	hypothetical protein
2920531	2954096	33565	2952193	2952651	1	Antirestriction protein klcA
2920531	2954096	33565	2952660	2953142	1	UPF0758 protein YfjY
2920531	2954096	33565	2953151	2953372	1	Uncharacterized protein YeeT
2920531	2954096	33565	2953390	2953707	1	YfjZ protein (antitoxin to YpjF)
2920531	2954096	33565	2953728	2954096	1	YkfI toxin protein
2922139	2929711	7572	2922139	2923335	1	Phage integrase, Phage P4-associated
2922139	2929711	7572	2924038	2925165	1	hypothetical protein
2922139	2929711	7572	2925179	2925643	1	hypothetical protein
2922139	2929711	7572	2925615	2927672	1	hypothetical protein
2922139	2929711	7572	2928136	2928489	-1	hypothetical protein
2922139	2929711	7572	2928546	2928797	-1	probable exported protein YPO2521
2922139	2929711	7572	2928938	2929711	-1	hypothetical protein
2931498	2938281	6783	2930788	2931777	-1	Oxidoreductase, aldo/keto reductase family
2931498	2938281	6783	2931804	2932655	-1	Oxidoreductase, aldo/keto reductase family
2931498	2938281	6783	2933029	2933967	1	hypothetical protein
2931498	2938281	6783	2934152	2935216	-1	Putative exported protein precursor
2931498	2938281	6783	2935324	2935908	-1	Flavodoxin
2931498	2938281	6783	2935918	2936679	-1	FIG01219199: hypothetical protein
2931498	2938281	6783	2936657	2937136	-1	Cupin 2, conserved barrel domain protein
2931498	2938281	6783	2937201	2938658	-1	Sensor protein copS (EC 2.7.3.-)
2939073	2946035	6962	2938674	2939354	-1	DNA-binding heavy metal response regulator
2939073	2946035	6962	2939369	2940535	-1	Oxidoreductase, aldo/keto reductase family
2939073	2946035	6962	2940786	2941835	1	FIG01223779: hypothetical protein
2939073	2946035	6962	2942095	2942775	1	NADH dehydrogenase (EC 1.6.99.3)
2939073	2946035	6962	2942783	2943985	-1	Multidrug resistance transporter, Bcr/CflA family
2939073	2946035	6962	2944213	2944419	-1	hypothetical protein
2939073	2946035	6962	2944539	2945117	-1	hypothetical protein
2939073	2946035	6962	2945406	2946158	1	hypothetical protein
2948283	2953455	5172	2948270	2948971	1	Uncharacterized transcriptional regulator YfjR, DeoR family
2948283	2953455	5172	2949012	2949248	1	hypothetical protein
2948283	2953455	5172	2949248	2949688	1	Uncharacterized lipoprotein YafY
2948283	2953455	5172	2949712	2950176	1	Uncharacterized protein YkfB
2948283	2953455	5172	2950378	2950566	1	hypothetical protein
2948283	2953455	5172	2950755	2951552	-1	hypothetical protein
2948283	2953455	5172	2951819	2952061	1	hypothetical protein
2948283	2953455	5172	2952193	2952651	1	Antirestriction protein klcA
2948283	2953455	5172	2952660	2953142	1	UPF0758 protein YfjY
2948283	2953455	5172	2953151	2953372	1	Uncharacterized protein YeeT
2948283	2953455	5172	2953390	2953707	1	YfjZ protein (antitoxin to YpjF)
3239558	3246684	7126	3239558	3240979	1	hypothetical protein
3239558	3246684	7126	3241034	3241426	1	hypothetical protein
3239558	3246684	7126	3241507	3243450	-1	hypothetical protein
3239558	3246684	7126	3243462	3244685	-1	hypothetical protein
3239558	3246684	7126	3244700	3245398	-1	N-acetylneuraminic acid outer membrane channel protein NanC
3239558	3246684	7126	3245428	3246684	-1	Hexuronate transporter
3241042	3247184	6142	3241034	3241426	1	hypothetical protein
3241042	3247184	6142	3241507	3243450	-1	hypothetical protein
3241042	3247184	6142	3243462	3244685	-1	hypothetical protein
3241042	3247184	6142	3244700	3245398	-1	N-acetylneuraminic acid outer membrane channel protein NanC
3241042	3247184	6142	3245428	3246684	-1	Hexuronate transporter
4283053	4287791	4738	4283053	4283928	-1	Transcriptional regulator, AraC family
4283053	4287791	4738	4284027	4284743	-1	N-acetylneuraminic acid outer membrane channel protein NanC
4283053	4287791	4738	4284812	4286539	-1	hypothetical protein
4283053	4287791	4738	4286532	4287791	-1	Sugar-proton symporter
4306447	4311174	4727	4306447	4306806	-1	Phage shock protein C
4306447	4311174	4727	4306806	4307030	-1	Phage shock protein B
4306447	4311174	4727	4307085	4307753	-1	Phage shock protein A @ Suppressor of sigma54-dependent transcription, PspA-like
4306447	4311174	4727	4307926	4308900	1	Psp operon transcriptional activator
4306447	4311174	4727	4309370	4309579	1	hypothetical protein
4306447	4311174	4727	4310027	4310344	-1	hypothetical protein
4306447	4311174	4727	4310346	4310612	-1	Phage tail fiber assembly protein
4306447	4311174	4727	4310692	4311174	1	T6SS component Hcp
4306447	4311174	4727	4311171	4311653	1	hypothetical protein

## Sheet: UTI-24-29
Island start	Island end	Length	Gene start	Gene end	Strand	Product
98540	103630	5090	98540	99559	1	UDP-glucose:(glucosyl)lipopolysaccharide alpha-1,2-glucosyltransferase (EC 2.4.1.58)
98540	103630	5090	99597	100589	1	UDP-glucose:(glucosyl)lipopolysaccharide alpha-1,2-glucosyltransferase (EC 2.4.1.58)
98540	103630	5090	100615	101559	-1	UDP-galactose:(galactosyl) LPS alpha1,2-galactosyltransferase WaaW (EC 2.4.1.-)
98540	103630	5090	101560	102615	-1	Lipopolysaccharide core heptosyltransferase III
98540	103630	5090	102617	103630	-1	Putative glycosyltransferase
98540	103630	5090	103623	104906	-1	O-antigen ligase
744468	760760	16292	744468	745091	-1	Positive transcription regulator EvgA
744468	760760	16292	745302	745490	1	hypothetical protein
744468	760760	16292	745658	746311	1	Uncharacterized membrane lipoprotein clustered with tellurite resistance proteins TehA/TehB
744468	760760	16292	746467	746823	1	GTPase (EC 3.6.1.-)
744468	760760	16292	746826	747962	1	Inner membrane protein YibH
744468	760760	16292	748153	749007	1	hypothetical protein
744468	760760	16292	749430	752054	1	hypothetical protein
744468	760760	16292	752060	752611	1	hypothetical protein
744468	760760	16292	752660	752770	-1	hypothetical protein
744468	760760	16292	752979	753095	1	hypothetical protein
744468	760760	16292	753111	753314	1	Transcriptional regulator, AlpA like
744468	760760	16292	754636	754923	1	hypothetical protein
744468	760760	16292	755009	755257	-1	hypothetical protein
744468	760760	16292	755686	756084	1	hypothetical protein
744468	760760	16292	756081	756257	1	hypothetical protein
744468	760760	16292	756254	756547	1	hypothetical protein
744468	760760	16292	756706	756891	1	hypothetical protein
744468	760760	16292	756888	758378	1	hypothetical protein
744468	760760	16292	758418	759689	-1	Integrase
744468	760760	16292	760053	760760	-1	Putative inner membrane protein YqgA
745302	759689	14387	745302	745490	1	hypothetical protein
745302	759689	14387	745658	746311	1	Uncharacterized membrane lipoprotein clustered with tellurite resistance proteins TehA/TehB
745302	759689	14387	746467	746823	1	GTPase (EC 3.6.1.-)
745302	759689	14387	746826	747962	1	Inner membrane protein YibH
745302	759689	14387	748153	749007	1	hypothetical protein
745302	759689	14387	749430	752054	1	hypothetical protein
745302	759689	14387	752060	752611	1	hypothetical protein
745302	759689	14387	752660	752770	-1	hypothetical protein
745302	759689	14387	752979	753095	1	hypothetical protein
745302	759689	14387	753111	753314	1	Transcriptional regulator, AlpA like
745302	759689	14387	754636	754923	1	hypothetical protein
745302	759689	14387	755009	755257	-1	hypothetical protein
745302	759689	14387	755686	756084	1	hypothetical protein
745302	759689	14387	756081	756257	1	hypothetical protein
745302	759689	14387	756254	756547	1	hypothetical protein
745302	759689	14387	756706	756891	1	hypothetical protein
745302	759689	14387	756888	758378	1	hypothetical protein
745302	759689	14387	758418	759689	-1	Integrase
1092069	1136874	44805	1092069	1092683	-1	DUF1440 domain-containing membrane protein
1092069	1136874	44805	1093028	1093267	-1	hypothetical protein
1092069	1136874	44805	1093264	1093389	-1	Virulence protein MsgA
1092069	1136874	44805	1093449	1093580	1	hypothetical protein
1092069	1136874	44805	1093978	1094151	1	FIG054316: Phage polarity suppression protein
1092069	1136874	44805	1094205	1094540	1	FIG054316: Phage polarity suppression protein
1092069	1136874	44805	1094783	1096504	-1	hypothetical protein
1092069	1136874	44805	1096518	1097717	-1	Phage integrase, Phage P4-associated
1092069	1136874	44805	1098178	1098513	1	hypothetical protein
1092069	1136874	44805	1098510	1099376	1	hypothetical protein
1092069	1136874	44805	1099532	1099750	1	Transcriptional regulator, AlpA like
1092069	1136874	44805	1099936	1100250	1	hypothetical protein
1092069	1136874	44805	1100328	1100624	1	hypothetical protein
1092069	1136874	44805	1100678	1100914	1	hypothetical protein
1092069	1136874	44805	1100954	1101304	1	hypothetical protein
1092069	1136874	44805	1101374	1101613	1	hypothetical protein
1092069	1136874	44805	1101723	1102073	1	hypothetical protein
1092069	1136874	44805	1102120	1103256	1	hypothetical protein
1092069	1136874	44805	1103362	1103904	1	hypothetical protein
1092069	1136874	44805	1103936	1104418	1	hypothetical protein
1092069	1136874	44805	1104507	1105037	1	hypothetical protein
1092069	1136874	44805	1105941	1106345	-1	DNA-binding protein H-NS
1092069	1136874	44805	1106503	1106982	-1	hypothetical protein
1092069	1136874	44805	1107069	1107362	-1	hypothetical protein
1092069	1136874	44805	1107539	1107775	-1	hypothetical protein
1092069	1136874	44805	1108697	1109494	1	2,3-butanediol dehydrogenase, S-alcohol forming, (R)-acetoin-specific (EC 1.1.1.4) / Acetoin (diacetyl) reductase (EC 1.1.1.304)
1092069	1136874	44805	1109547	1110182	-1	hypothetical protein
1092069	1136874	44805	1110475	1111017	-1	hypothetical protein
1092069	1136874	44805	1111451	1111573	-1	hypothetical protein
1092069	1136874	44805	1112319	1113083	1	Replication protein
1092069	1136874	44805	1113404	1113928	1	hypothetical protein
1092069	1136874	44805	1113945	1116605	1	hypothetical protein
1092069	1136874	44805	1116699	1116821	-1	hypothetical protein
1092069	1136874	44805	1116969	1118219	1	hypothetical protein
1092069	1136874	44805	1118282	1118689	-1	DNA-binding protein H-NS
1092069	1136874	44805	1118896	1119345	1	hypothetical protein
1092069	1136874	44805	1119387	1119863	-1	hypothetical protein
1092069	1136874	44805	1119987	1120394	-1	hypothetical protein
1092069	1136874	44805	1120736	1121302	1	hypothetical protein
1092069	1136874	44805	1121318	1121875	1	hypothetical protein
1092069	1136874	44805	1121891	1122541	1	hypothetical protein
1092069	1136874	44805	1122712	1122972	1	hypothetical protein
1092069	1136874	44805	1123250	1124134	-1	hypothetical protein
1092069	1136874	44805	1124674	1124889	1	hypothetical protein
1092069	1136874	44805	1124980	1125261	1	hypothetical protein
1092069	1136874	44805	1125254	1126354	1	hypothetical protein
1092069	1136874	44805	1126431	1127933	-1	hypothetical protein; Some similarities with nicking enzyme (TraA)
1092069	1136874	44805	1128594	1128731	1	hypothetical protein
1092069	1136874	44805	1128772	1129083	1	hypothetical protein
1092069	1136874	44805	1129723	1130412	-1	hypothetical protein
1092069	1136874	44805	1130481	1131446	1	PvuII DNA methyltransferase
1092069	1136874	44805	1131784	1133097	-1	hypothetical protein
1092069	1136874	44805	1133143	1134372	-1	Integrase
1092069	1136874	44805	1135047	1135568	-1	tmRNA-binding protein SmpB
1092069	1136874	44805	1135699	1136136	1	Ribosome association toxin RatA
1092069	1136874	44805	1136126	1136416	1	UPF0125 protein RatB
1092069	1136874	44805	1136530	1136874	-1	Outer membrane beta-barrel assembly protein BamE
1093028	1101613	8585	1093028	1093267	-1	hypothetical protein
1093028	1101613	8585	1093264	1093389	-1	Virulence protein MsgA
1093028	1101613	8585	1093449	1093580	1	hypothetical protein
1093028	1101613	8585	1093978	1094151	1	FIG054316: Phage polarity suppression protein
1093028	1101613	8585	1094205	1094540	1	FIG054316: Phage polarity suppression protein
1093028	1101613	8585	1094783	1096504	-1	hypothetical protein
1093028	1101613	8585	1096518	1097717	-1	Phage integrase, Phage P4-associated
1093028	1101613	8585	1098178	1098513	1	hypothetical protein
1093028	1101613	8585	1098510	1099376	1	hypothetical protein
1093028	1101613	8585	1099532	1099750	1	Transcriptional regulator, AlpA like
1093028	1101613	8585	1099936	1100250	1	hypothetical protein
1093028	1101613	8585	1100328	1100624	1	hypothetical protein
1093028	1101613	8585	1100678	1100914	1	hypothetical protein
1093028	1101613	8585	1100954	1101304	1	hypothetical protein
1093028	1101613	8585	1101374	1101613	1	hypothetical protein
1109547	1118219	8672	1109547	1110182	-1	hypothetical protein
1109547	1118219	8672	1110475	1111017	-1	hypothetical protein
1109547	1118219	8672	1111451	1111573	-1	hypothetical protein
1109547	1118219	8672	1112319	1113083	1	Replication protein
1109547	1118219	8672	1113404	1113928	1	hypothetical protein
1109547	1118219	8672	1113945	1116605	1	hypothetical protein
1109547	1118219	8672	1116699	1116821	-1	hypothetical protein
1109547	1118219	8672	1116969	1118219	1	hypothetical protein
1128594	1133097	4503	1128594	1128731	1	hypothetical protein
1128594	1133097	4503	1128772	1129083	1	hypothetical protein
1128594	1133097	4503	1129723	1130412	-1	hypothetical protein
1128594	1133097	4503	1130481	1131446	1	PvuII DNA methyltransferase
1128594	1133097	4503	1131784	1133097	-1	hypothetical protein
1630635	1635801	5166	1630635	1631168	1	Uncharacterized fimbrial-like protein YehD
1630635	1635801	5166	1631245	1631913	1	Probable fimbrial chaperone YehC
1630635	1635801	5166	1631928	1634414	1	Outer membrane usher protein YehB
1630635	1635801	5166	1634427	1635407	1	hypothetical protein
1630635	1635801	5166	1635481	1635801	-1	Nickel/cobalt homeostasis protein RcnB
1702733	1710787	8054	1702733	1704043	1	Capsule polysaccharide biosynthesis
1702733	1710787	8054	1704031	1705107	1	O-antigen polymerase
1702733	1710787	8054	1705107	1706387	1	Polysaccharide biosynthesis protein
1702733	1710787	8054	1706401	1707162	1	Glycosyltransferase
1702733	1710787	8054	1707186	1708175	1	hypothetical protein
1702733	1710787	8054	1708188	1709336	1	UDP-galactopyranose mutase (EC 5.4.99.9)
1702733	1710787	8054	1709351	1710787	1	Undecaprenyl-phosphate galactosephosphotransferase (EC 2.7.8.6)
1797206	1823063	25857	1796253	1797209	1	ABC transporter, substrate-binding protein (cluster 8, B12/iron complex)
1797206	1823063	25857	1797206	1798216	1	ABC transporter, permease protein (cluster 8, B12/iron complex)
1797206	1823063	25857	1798718	1799635	1	Nitrogen assimilation regulatory protein Nac
1797206	1823063	25857	1799737	1800687	1	Alkanesulfonate utilization operon LysR-family regulator Cbl
1797206	1823063	25857	1801049	1802503	-1	Uncharacterized MFS-type transporter
1797206	1823063	25857	1802614	1803420	1	Putative DNA-binding protein
1797206	1823063	25857	1803563	1804201	1	hypothetical protein
1797206	1823063	25857	1804239	1804385	-1	hypothetical protein
1797206	1823063	25857	1804890	1805840	1	Antirestriction protein
1797206	1823063	25857	1805899	1806096	1	hypothetical protein
1797206	1823063	25857	1807344	1807439	-1	hypothetical protein
1797206	1823063	25857	1807710	1808654	1	hypothetical protein
1797206	1823063	25857	1808669	1808899	1	hypothetical protein
1797206	1823063	25857	1808904	1810139	1	3-oxoacyl-[acyl-carrier-protein] synthase, KASII (EC 2.3.1.179)
1797206	1823063	25857	1810143	1810832	1	hypothetical protein
1797206	1823063	25857	1810861	1811886	1	Oxidoreductase, aldo/keto reductase family
1797206	1823063	25857	1811899	1813080	1	Uncharacterized MFS-type transporter
1797206	1823063	25857	1813098	1813817	1	hypothetical protein
1797206	1823063	25857	1813842	1814723	-1	Transcriptional regulator, LysR family
1797206	1823063	25857	1814841	1815023	-1	hypothetical protein
1797206	1823063	25857	1815247	1815417	-1	hypothetical protein
1797206	1823063	25857	1815964	1817232	-1	Integrase
1797206	1823063	25857	1817570	1818367	-1	Protein MtfA
1797206	1823063	25857	1819160	1819768	1	putative fimbrial-like protein
1797206	1823063	25857	1819864	1820565	1	FIG00731973: hypothetical protein
1797206	1823063	25857	1820577	1823063	1	fimbrial biogenesis outer membrane usher protein
1797206	1823063	25857	1823054	1824049	1	putative fimbrial-like protein
1802789	1816128	13339	1802614	1803420	1	Putative DNA-binding protein
1802789	1816128	13339	1803563	1804201	1	hypothetical protein
1802789	1816128	13339	1804239	1804385	-1	hypothetical protein
1802789	1816128	13339	1804890	1805840	1	Antirestriction protein
1802789	1816128	13339	1805899	1806096	1	hypothetical protein
1802789	1816128	13339	1807344	1807439	-1	hypothetical protein
1802789	1816128	13339	1807710	1808654	1	hypothetical protein
1802789	1816128	13339	1808669	1808899	1	hypothetical protein
1802789	1816128	13339	1808904	1810139	1	3-oxoacyl-[acyl-carrier-protein] synthase, KASII (EC 2.3.1.179)
1802789	1816128	13339	1810143	1810832	1	hypothetical protein
1802789	1816128	13339	1810861	1811886	1	Oxidoreductase, aldo/keto reductase family
1802789	1816128	13339	1811899	1813080	1	Uncharacterized MFS-type transporter
1802789	1816128	13339	1813098	1813817	1	hypothetical protein
1802789	1816128	13339	1813842	1814723	-1	Transcriptional regulator, LysR family
1802789	1816128	13339	1814841	1815023	-1	hypothetical protein
1802789	1816128	13339	1815247	1815417	-1	hypothetical protein
1802789	1816128	13339	1815964	1817232	-1	Integrase
1807344	1815417	8073	1807344	1807439	-1	hypothetical protein
1807344	1815417	8073	1807710	1808654	1	hypothetical protein
1807344	1815417	8073	1808669	1808899	1	hypothetical protein
1807344	1815417	8073	1808904	1810139	1	3-oxoacyl-[acyl-carrier-protein] synthase, KASII (EC 2.3.1.179)
1807344	1815417	8073	1810143	1810832	1	hypothetical protein
1807344	1815417	8073	1810861	1811886	1	Oxidoreductase, aldo/keto reductase family
1807344	1815417	8073	1811899	1813080	1	Uncharacterized MFS-type transporter
1807344	1815417	8073	1813098	1813817	1	hypothetical protein
1807344	1815417	8073	1813842	1814723	-1	Transcriptional regulator, LysR family
1807344	1815417	8073	1814841	1815023	-1	hypothetical protein
1807344	1815417	8073	1815247	1815417	-1	hypothetical protein
2089468	2111947	22479	2089468	2089593	1	hypothetical protein
2089468	2111947	22479	2089623	2090603	1	hypothetical protein
2089468	2111947	22479	2091055	2091768	-1	hypothetical protein
2089468	2111947	22479	2092051	2093262	1	DNA-cytosine methyltransferase (EC 2.1.1.37)
2089468	2111947	22479	2093259	2096231	1	hypothetical protein
2089468	2111947	22479	2096224	2098023	1	hypothetical protein
2089468	2111947	22479	2098244	2098579	-1	hypothetical protein
2089468	2111947	22479	2098614	2098976	-1	hypothetical protein
2089468	2111947	22479	2098988	2099515	-1	hypothetical protein
2089468	2111947	22479	2099652	2099804	1	hypothetical protein
2089468	2111947	22479	2099918	2100406	1	hypothetical protein
2089468	2111947	22479	2100732	2101154	1	hypothetical protein
2089468	2111947	22479	2101196	2101735	1	hypothetical protein
2089468	2111947	22479	2101737	2102189	1	UPF0758 family protein
2089468	2111947	22479	2102236	2103165	1	hypothetical protein
2089468	2111947	22479	2103152	2103766	-1	hypothetical protein
2089468	2111947	22479	2104182	2104631	1	hypothetical protein
2089468	2111947	22479	2104827	2104958	1	hypothetical protein
2089468	2111947	22479	2105147	2105347	1	hypothetical protein
2089468	2111947	22479	2105459	2106142	1	hypothetical protein
2089468	2111947	22479	2106212	2106514	1	Transposase InsN for insertion sequence element IS911
2089468	2111947	22479	2106559	2107380	1	Transposase InsO for insertion sequence element IS911
2089468	2111947	22479	2107374	2107823	1	hypothetical protein
2089468	2111947	22479	2108457	2109929	1	hypothetical protein
2089468	2111947	22479	2110466	2111947	1	hypothetical protein
2089468	2098579	9111	2089468	2089593	1	hypothetical protein
2089468	2098579	9111	2089623	2090603	1	hypothetical protein
2089468	2098579	9111	2091055	2091768	-1	hypothetical protein
2089468	2098579	9111	2092051	2093262	1	DNA-cytosine methyltransferase (EC 2.1.1.37)
2089468	2098579	9111	2093259	2096231	1	hypothetical protein
2089468	2098579	9111	2096224	2098023	1	hypothetical protein
2089468	2098579	9111	2098244	2098579	-1	hypothetical protein
2103152	2109929	6777	2102236	2103165	1	hypothetical protein
2103152	2109929	6777	2103152	2103766	-1	hypothetical protein
2103152	2109929	6777	2104182	2104631	1	hypothetical protein
2103152	2109929	6777	2104827	2104958	1	hypothetical protein
2103152	2109929	6777	2105147	2105347	1	hypothetical protein
2103152	2109929	6777	2105459	2106142	1	hypothetical protein
2103152	2109929	6777	2106212	2106514	1	Transposase InsN for insertion sequence element IS911
2103152	2109929	6777	2106559	2107380	1	Transposase InsO for insertion sequence element IS911
2103152	2109929	6777	2107374	2107823	1	hypothetical protein
2103152	2109929	6777	2108457	2109929	1	hypothetical protein
2384950	2389090	4140	2384950	2385063	-1	hypothetical protein
2384950	2389090	4140	2385275	2386054	1	Haloacid dehalogenase-like hydrolase
2384950	2389090	4140	2386414	2386926	-1	Acetyltransferase, GNAT family
2384950	2389090	4140	2387170	2387883	1	Acetyltransferase, GNAT family
2384950	2389090	4140	2387919	2388440	-1	hypothetical protein
2384950	2389090	4140	2388764	2389090	1	hypothetical protein
2855114	2885090	29976	2855242	2855658	1	hypothetical protein
2855114	2885090	29976	2855733	2856026	1	hypothetical protein
2855114	2885090	29976	2856564	2856806	1	Phage protein
2855114	2885090	29976	2857726	2857923	1	hypothetical protein
2855114	2885090	29976	2858109	2859788	-1	Phage protein
2855114	2885090	29976	2859791	2860330	-1	hypothetical protein
2855114	2885090	29976	2860302	2861027	-1	Phage protein orf37
2855114	2885090	29976	2861017	2861562	-1	Phage tail fiber assembly protein
2855114	2885090	29976	2861576	2863510	-1	Phage tail fiber protein GpH
2855114	2885090	29976	2863516	2864112	-1	Phage tail formation protein GpI
2855114	2885090	29976	2864105	2865289	-1	Phage protein
2855114	2885090	29976	2865286	2865615	-1	Phage protein
2855114	2885090	29976	2865615	2867579	-1	Phage tail length tape-measure protein GpT
2855114	2885090	29976	2867576	2867716	-1	hypothetical protein
2855114	2885090	29976	2867767	2868024	-1	Phage protein
2855114	2885090	29976	2868171	2868503	-1	Phage protein
2855114	2885090	29976	2868503	2868844	-1	Phage protein
2855114	2885090	29976	2868841	2869137	-1	Phage holin
2855114	2885090	29976	2869147	2869602	-1	Phage protein
2855114	2885090	29976	2869599	2870726	-1	putative phage gene
2855114	2885090	29976	2870723	2871427	-1	Phage tail completion protein GpS
2855114	2885090	29976	2871424	2871906	-1	phage tail completion protein GpR
2855114	2885090	29976	2871903	2872355	-1	Phage head completion-stabilization protein GpL
2855114	2885090	29976	2872452	2873150	-1	Phage terminase, endonuclease subunit GpM
2855114	2885090	29976	2873161	2874189	-1	Phage major capsid protein GpN
2855114	2885090	29976	2874224	2875060	-1	Phage capsid scaffolding protein GpO
2855114	2885090	29976	2875263	2877047	1	Phage terminase, ATPase subunit GpP
2855114	2885090	29976	2877044	2878063	1	Phage portal vertex protein GpQ
2855114	2885090	29976	2878117	2878386	1	Phage protein Ogr
2855114	2885090	29976	2878478	2878717	-1	hypothetical protein
2855114	2885090	29976	2879070	2879327	-1	hypothetical protein
2855114	2885090	29976	2879341	2881998	-1	Phage protein
2855114	2885090	29976	2882101	2882217	-1	hypothetical protein
2855114	2885090	29976	2882258	2882818	-1	Exonuclease, RNase T and DNA polymerase III
2855114	2885090	29976	2882828	2883163	-1	hypothetical protein
2855114	2885090	29976	2883179	2883526	-1	Phage Cox (control of excision) protein
2855114	2885090	29976	2883634	2883933	1	Phage immunity repressor protein GpC
2855114	2885090	29976	2884000	2884995	1	Phage integrase
2855114	2885090	29976	2885027	2885824	1	Pyruvate formate-lyase activating enzyme (EC 1.97.1.4)
2962456	2993331	30875	2962456	2963148	1	Aquaporin Z
2962456	2993331	30875	2963149	2963373	-1	hypothetical protein
2962456	2993331	30875	2963959	2964936	1	Glycosyl transferase, family 2
2962456	2993331	30875	2965028	2965555	-1	Phage tail fiber protein
2962456	2993331	30875	2965574	2967265	-1	Phage tail fiber protein
2962456	2993331	30875	2967258	2967821	-1	Unclassified tail protein
2962456	2993331	30875	2967814	2968731	-1	Phage baseplate assembly protein J (ACLAME 47)
2962456	2993331	30875	2968715	2969068	-1	Phage baseplate assembly chaperone
2962456	2993331	30875	2969108	2970223	-1	Phage tail formation protein D
2962456	2993331	30875	2970225	2970440	-1	Phage tail X
2962456	2993331	30875	2970415	2970885	-1	Phage-related tail protein
2962456	2993331	30875	2970882	2972729	-1	hypothetical protein
2962456	2993331	30875	2972832	2973131	-1	FIG00642639: hypothetical protein
2962456	2993331	30875	2973183	2973689	-1	COG3498: Phage tail tube protein FII
2962456	2993331	30875	2973686	2975155	-1	hypothetical protein
2962456	2993331	30875	2975194	2975811	-1	phage-related baseplate protein
2962456	2993331	30875	2975804	2976358	-1	hypothetical protein
2962456	2993331	30875	2976370	2977026	-1	hypothetical protein
2962456	2993331	30875	2977028	2977384	-1	hypothetical protein
2962456	2993331	30875	2977384	2977719	-1	hypothetical protein
2962456	2993331	30875	2977789	2979858	-1	Prophage Clp protease-like protein
2962456	2993331	30875	2979851	2981365	-1	Phage head, portal protein B
2962456	2993331	30875	2981374	2981589	-1	hypothetical protein
2962456	2993331	30875	2981586	2983703	-1	Phage head, terminase DNA packaging protein A
2962456	2993331	30875	2983707	2984003	-1	hypothetical protein
2962456	2993331	30875	2984109	2984246	1	hypothetical protein
2962456	2993331	30875	2984444	2984617	-1	hypothetical protein
2962456	2993331	30875	2984810	2985037	-1	Uncharacterized protein YnfN
2962456	2993331	30875	2985329	2985541	-1	Cold shock protein of CSP family => CspB/CspG/CspI (naming convention as in E.coli)
2962456	2993331	30875	2986454	2986666	1	hypothetical protein
2962456	2993331	30875	2987000	2987275	-1	hypothetical protein
2962456	2993331	30875	2987283	2987909	-1	FIG101079: Lytic enzyme
2962456	2993331	30875	2988067	2988345	-1	Putative prophage membrane protein
2962456	2993331	30875	2988335	2988724	-1	Putative prophage membrane protein
2962456	2993331	30875	2989079	2989546	-1	Small heat shock protein
2962456	2993331	30875	2990090	2990302	-1	Cold shock protein of CSP family => CspE (naming convention as in E.coli)
2962456	2993331	30875	2990868	2991155	-1	hypothetical protein
2962456	2993331	30875	2991389	2991751	1	hypothetical protein
2962456	2993331	30875	2991816	2992157	1	hypothetical protein
2962456	2993331	30875	2992313	2993149	-1	Phage antitermination protein Q
2962456	2993331	30875	2993146	2993331	-1	hypothetical protein
2962456	2993331	30875	2993328	2994302	-1	DNA primase, phage associated
2963149	2967821	4672	2963149	2963373	-1	hypothetical protein
2963149	2967821	4672	2963959	2964936	1	Glycosyl transferase, family 2
2963149	2967821	4672	2965028	2965555	-1	Phage tail fiber protein
2963149	2967821	4672	2965574	2967265	-1	Phage tail fiber protein
2963149	2967821	4672	2967258	2967821	-1	Unclassified tail protein
2963149	2967821	4672	2967814	2968731	-1	Phage baseplate assembly protein J (ACLAME 47)
2963306	2967851	4545	2963149	2963373	-1	hypothetical protein
2963306	2967851	4545	2963959	2964936	1	Glycosyl transferase, family 2
2963306	2967851	4545	2965028	2965555	-1	Phage tail fiber protein
2963306	2967851	4545	2965574	2967265	-1	Phage tail fiber protein
2963306	2967851	4545	2967258	2967821	-1	Unclassified tail protein
2963306	2967851	4545	2967814	2968731	-1	Phage baseplate assembly protein J (ACLAME 47)
2969839	2980797	10958	2969108	2970223	-1	Phage tail formation protein D
2969839	2980797	10958	2970225	2970440	-1	Phage tail X
2969839	2980797	10958	2970415	2970885	-1	Phage-related tail protein
2969839	2980797	10958	2970882	2972729	-1	hypothetical protein
2969839	2980797	10958	2972832	2973131	-1	FIG00642639: hypothetical protein
2969839	2980797	10958	2973183	2973689	-1	COG3498: Phage tail tube protein FII
2969839	2980797	10958	2973686	2975155	-1	hypothetical protein
2969839	2980797	10958	2975194	2975811	-1	phage-related baseplate protein
2969839	2980797	10958	2975804	2976358	-1	hypothetical protein
2969839	2980797	10958	2976370	2977026	-1	hypothetical protein
2969839	2980797	10958	2977028	2977384	-1	hypothetical protein
2969839	2980797	10958	2977384	2977719	-1	hypothetical protein
2969839	2980797	10958	2977789	2979858	-1	Prophage Clp protease-like protein
2969839	2980797	10958	2979851	2981365	-1	Phage head, portal protein B
2980814	3004165	23351	2979851	2981365	-1	Phage head, portal protein B
2980814	3004165	23351	2981374	2981589	-1	hypothetical protein
2980814	3004165	23351	2981586	2983703	-1	Phage head, terminase DNA packaging protein A
2980814	3004165	23351	2983707	2984003	-1	hypothetical protein
2980814	3004165	23351	2984109	2984246	1	hypothetical protein
2980814	3004165	23351	2984444	2984617	-1	hypothetical protein
2980814	3004165	23351	2984810	2985037	-1	Uncharacterized protein YnfN
2980814	3004165	23351	2985329	2985541	-1	Cold shock protein of CSP family => CspB/CspG/CspI (naming convention as in E.coli)
2980814	3004165	23351	2986454	2986666	1	hypothetical protein
2980814	3004165	23351	2987000	2987275	-1	hypothetical protein
2980814	3004165	23351	2987283	2987909	-1	FIG101079: Lytic enzyme
2980814	3004165	23351	2988067	2988345	-1	Putative prophage membrane protein
2980814	3004165	23351	2988335	2988724	-1	Putative prophage membrane protein
2980814	3004165	23351	2989079	2989546	-1	Small heat shock protein
2980814	3004165	23351	2990090	2990302	-1	Cold shock protein of CSP family => CspE (naming convention as in E.coli)
2980814	3004165	23351	2990868	2991155	-1	hypothetical protein
2980814	3004165	23351	2991389	2991751	1	hypothetical protein
2980814	3004165	23351	2991816	2992157	1	hypothetical protein
2980814	3004165	23351	2992313	2993149	-1	Phage antitermination protein Q
2980814	3004165	23351	2993146	2993331	-1	hypothetical protein
2980814	3004165	23351	2993328	2994302	-1	DNA primase, phage associated
2980814	3004165	23351	2994299	2995915	-1	ATP-dependent helicase
2980814	3004165	23351	2996244	2996537	-1	hypothetical protein
2980814	3004165	23351	2996545	2996757	-1	Phage repressor
2980814	3004165	23351	2996847	2997521	1	Phage repressor protein cI
2980814	3004165	23351	2997622	2997903	1	hypothetical protein
2980814	3004165	23351	2997900	2998295	1	hypothetical protein
2980814	3004165	23351	2998283	2998504	1	hypothetical protein
2980814	3004165	23351	2998578	2998844	1	hypothetical protein
2980814	3004165	23351	2998844	2998957	1	hypothetical protein
2980814	3004165	23351	2998960	2999316	1	hypothetical protein
2980814	3004165	23351	2999316	2999591	1	hypothetical protein
2980814	3004165	23351	2999563	2999781	1	hypothetical protein
2980814	3004165	23351	2999778	3000194	1	hypothetical protein
2980814	3004165	23351	3000194	3000412	1	hypothetical protein
2980814	3004165	23351	3000414	3001277	1	hypothetical protein
2980814	3004165	23351	3001336	3001689	1	hypothetical protein
2980814	3004165	23351	3001689	3001913	1	Phage protein
2980814	3004165	23351	3001910	3002395	1	COG0419: ATPase involved in DNA repair
2980814	3004165	23351	3002543	3002782	1	Excisionase
2980814	3004165	23351	3002835	3004133	1	Lambdoid phage Rac integrase
2999563	3005865	6302	2999316	2999591	1	hypothetical protein
2999563	3005865	6302	2999563	2999781	1	hypothetical protein
2999563	3005865	6302	2999778	3000194	1	hypothetical protein
2999563	3005865	6302	3000194	3000412	1	hypothetical protein
2999563	3005865	6302	3000414	3001277	1	hypothetical protein
2999563	3005865	6302	3001336	3001689	1	hypothetical protein
2999563	3005865	6302	3001689	3001913	1	Phage protein
2999563	3005865	6302	3001910	3002395	1	COG0419: ATPase involved in DNA repair
2999563	3005865	6302	3002543	3002782	1	Excisionase
2999563	3005865	6302	3002835	3004133	1	Lambdoid phage Rac integrase
2999563	3005865	6302	3004229	3004744	1	Uncharacterized lipoprotein YbjP
2999563	3005865	6302	3005101	3005865	1	Arginine ABC transporter, ATP-binding protein ArtP
3340664	3375060	34396	3340664	3342046	-1	Copper/silver efflux RND transporter, outer membrane protein CusC
3340664	3375060	34396	3342241	3342924	1	Copper-sensing two-component system response regulator CusR
3340664	3375060	34396	3342914	3344365	1	Copper sensory histidine kinase CusS
3340664	3375060	34396	3344819	3345076	-1	hypothetical protein
3340664	3375060	34396	3345142	3345336	-1	hypothetical protein
3340664	3375060	34396	3345752	3345952	-1	hypothetical protein
3340664	3375060	34396	3346051	3346971	1	Bactoprenol glucosyl transferase
3340664	3375060	34396	3346968	3348566	1	hypothetical protein
3340664	3375060	34396	3348599	3349150	-1	hypothetical protein
3340664	3375060	34396	3349240	3349542	1	Transposase InsN for insertion sequence element IS911
3340664	3375060	34396	3349587	3350408	1	Transposase InsO for insertion sequence element IS911
3340664	3375060	34396	3350485	3350775	-1	Uncharacterized protein YbcO
3340664	3375060	34396	3350768	3351205	-1	Phage NinB DNA recombination
3340664	3375060	34396	3351379	3351591	-1	hypothetical protein
3340664	3375060	34396	3351618	3351875	-1	DNA polymerase III theta subunit (EC 2.7.7.7)
3340664	3375060	34396	3351947	3352126	-1	hypothetical protein
3340664	3375060	34396	3352126	3352929	-1	Phage EaA protein
3340664	3375060	34396	3352933	3353190	-1	hypothetical protein
3340664	3375060	34396	3353187	3354047	-1	Phage EaA protein
3340664	3375060	34396	3354051	3354338	-1	Phage ea22 protein
3340664	3375060	34396	3354349	3354555	-1	hypothetical protein
3340664	3375060	34396	3354558	3354782	-1	hypothetical protein
3340664	3375060	34396	3354783	3355004	-1	hypothetical protein
3340664	3375060	34396	3355036	3355830	-1	hypothetical protein
3340664	3375060	34396	3355827	3356144	-1	Phage protein (ACLAME 939)
3340664	3375060	34396	3356141	3356836	-1	Phage protein (ACLAME 31)
3340664	3375060	34396	3356833	3357174	-1	hypothetical protein
3340664	3375060	34396	3357174	3358607	-1	DNA helicase (EC 3.6.4.12), phage-associated
3340664	3375060	34396	3358597	3359496	-1	Phage DNA replication protein O
3340664	3375060	34396	3359489	3359632	-1	Phage protein
3340664	3375060	34396	3359658	3359957	-1	Phage activator protein cII
3340664	3375060	34396	3360092	3360307	-1	Phage transcriptional regulator cro
3340664	3375060	34396	3360422	3361063	1	Phage repressor protein cI
3340664	3375060	34396	3361387	3361734	1	hypothetical protein
3340664	3375060	34396	3361773	3361895	1	hypothetical protein
3340664	3375060	34396	3361935	3362159	-1	FIG01046771: hypothetical protein
3340664	3375060	34396	3362507	3362869	1	Phage antitermination protein N
3340664	3375060	34396	3362912	3363013	1	hypothetical protein
3340664	3375060	34396	3363049	3363243	1	hypothetical protein
3340664	3375060	34396	3363392	3364111	1	hypothetical protein
3340664	3375060	34396	3364104	3364274	1	hypothetical protein
3340664	3375060	34396	3364271	3364480	1	hypothetical protein
3340664	3375060	34396	3364550	3364735	1	hypothetical protein
3340664	3375060	34396	3364732	3364902	1	hypothetical protein
3340664	3375060	34396	3364880	3365551	1	Exodeoxyribonuclease X
3340664	3375060	34396	3365557	3366423	1	Phage protein
3340664	3375060	34396	3366424	3366921	1	Single-stranded DNA-binding protein
3340664	3375060	34396	3366947	3367168	1	hypothetical protein
3340664	3375060	34396	3367168	3367320	1	hypothetical protein
3340664	3375060	34396	3367317	3367853	1	Adenine-specific DNA methyltransferase
3340664	3375060	34396	3367854	3368609	1	hypothetical protein
3340664	3375060	34396	3368707	3368925	1	TraR/YbiI family protein
3340664	3375060	34396	3369250	3369489	1	hypothetical protein
3340664	3375060	34396	3369499	3369738	1	hypothetical protein
3340664	3375060	34396	3370075	3371238	1	Phage integrase
3340664	3375060	34396	3371586	3372179	1	Fimbriae W protein
3340664	3375060	34396	3372358	3373083	1	hypothetical protein
3340664	3375060	34396	3373103	3373825	1	Transcriptional regulator of fimbriae expression FimY
3340664	3375060	34396	3374428	3375060	1	Transcriptional regulator of fimbriae expression FimZ (LuxR/UhpA family)
3344468	3371021	26553	3344819	3345076	-1	hypothetical protein
3344468	3371021	26553	3345142	3345336	-1	hypothetical protein
3344468	3371021	26553	3345752	3345952	-1	hypothetical protein
3344468	3371021	26553	3346051	3346971	1	Bactoprenol glucosyl transferase
3344468	3371021	26553	3346968	3348566	1	hypothetical protein
3344468	3371021	26553	3348599	3349150	-1	hypothetical protein
3344468	3371021	26553	3349240	3349542	1	Transposase InsN for insertion sequence element IS911
3344468	3371021	26553	3349587	3350408	1	Transposase InsO for insertion sequence element IS911
3344468	3371021	26553	3350485	3350775	-1	Uncharacterized protein YbcO
3344468	3371021	26553	3350768	3351205	-1	Phage NinB DNA recombination
3344468	3371021	26553	3351379	3351591	-1	hypothetical protein
3344468	3371021	26553	3351618	3351875	-1	DNA polymerase III theta subunit (EC 2.7.7.7)
3344468	3371021	26553	3351947	3352126	-1	hypothetical protein
3344468	3371021	26553	3352126	3352929	-1	Phage EaA protein
3344468	3371021	26553	3352933	3353190	-1	hypothetical protein
3344468	3371021	26553	3353187	3354047	-1	Phage EaA protein
3344468	3371021	26553	3354051	3354338	-1	Phage ea22 protein
3344468	3371021	26553	3354349	3354555	-1	hypothetical protein
3344468	3371021	26553	3354558	3354782	-1	hypothetical protein
3344468	3371021	26553	3354783	3355004	-1	hypothetical protein
3344468	3371021	26553	3355036	3355830	-1	hypothetical protein
3344468	3371021	26553	3355827	3356144	-1	Phage protein (ACLAME 939)
3344468	3371021	26553	3356141	3356836	-1	Phage protein (ACLAME 31)
3344468	3371021	26553	3356833	3357174	-1	hypothetical protein
3344468	3371021	26553	3357174	3358607	-1	DNA helicase (EC 3.6.4.12), phage-associated
3344468	3371021	26553	3358597	3359496	-1	Phage DNA replication protein O
3344468	3371021	26553	3359489	3359632	-1	Phage protein
3344468	3371021	26553	3359658	3359957	-1	Phage activator protein cII
3344468	3371021	26553	3360092	3360307	-1	Phage transcriptional regulator cro
3344468	3371021	26553	3360422	3361063	1	Phage repressor protein cI
3344468	3371021	26553	3361387	3361734	1	hypothetical protein
3344468	3371021	26553	3361773	3361895	1	hypothetical protein
3344468	3371021	26553	3361935	3362159	-1	FIG01046771: hypothetical protein
3344468	3371021	26553	3362507	3362869	1	Phage antitermination protein N
3344468	3371021	26553	3362912	3363013	1	hypothetical protein
3344468	3371021	26553	3363049	3363243	1	hypothetical protein
3344468	3371021	26553	3363392	3364111	1	hypothetical protein
3344468	3371021	26553	3364104	3364274	1	hypothetical protein
3344468	3371021	26553	3364271	3364480	1	hypothetical protein
3344468	3371021	26553	3364550	3364735	1	hypothetical protein
3344468	3371021	26553	3364732	3364902	1	hypothetical protein
3344468	3371021	26553	3364880	3365551	1	Exodeoxyribonuclease X
3344468	3371021	26553	3365557	3366423	1	Phage protein
3344468	3371021	26553	3366424	3366921	1	Single-stranded DNA-binding protein
3344468	3371021	26553	3366947	3367168	1	hypothetical protein
3344468	3371021	26553	3367168	3367320	1	hypothetical protein
3344468	3371021	26553	3367317	3367853	1	Adenine-specific DNA methyltransferase
3344468	3371021	26553	3367854	3368609	1	hypothetical protein
3344468	3371021	26553	3368707	3368925	1	TraR/YbiI family protein
3344468	3371021	26553	3369250	3369489	1	hypothetical protein
3344468	3371021	26553	3369499	3369738	1	hypothetical protein
3344468	3371021	26553	3370075	3371238	1	Phage integrase
3670831	3684977	14146	3670352	3670834	1	L-2-amino-thiazoline-4-carboxylic acid hydrolase (EC 3.5.2.-)
3670831	3684977	14146	3670831	3672054	1	Beta-ureidopropionase (EC 3.5.1.6)
3670831	3684977	14146	3672324	3673307	1	hypothetical protein
3670831	3684977	14146	3673335	3674366	1	5-methyltetrahydropteroyltriglutamate-- homocysteine methyltransferase (EC 2.1.1.14)
3670831	3684977	14146	3674669	3675322	1	hypothetical protein
3670831	3684977	14146	3675469	3677628	-1	hypothetical protein
3670831	3684977	14146	3677930	3679393	-1	hypothetical protein
3670831	3684977	14146	3679757	3680005	-1	hypothetical protein
3670831	3684977	14146	3680002	3680175	-1	hypothetical protein
3670831	3684977	14146	3680188	3680490	-1	hypothetical protein
3670831	3684977	14146	3680928	3681176	1	hypothetical protein
3670831	3684977	14146	3681262	3681549	-1	hypothetical protein
3670831	3684977	14146	3682681	3682791	-1	hypothetical protein
3670831	3684977	14146	3682838	3683113	-1	hypothetical protein
3670831	3684977	14146	3683236	3683436	-1	Transcriptional regulator
3670831	3684977	14146	3683763	3684977	-1	Phage integrase, Phage P4-associated
3672324	3684977	12653	3672324	3673307	1	hypothetical protein
3672324	3684977	12653	3673335	3674366	1	5-methyltetrahydropteroyltriglutamate-- homocysteine methyltransferase (EC 2.1.1.14)
3672324	3684977	12653	3674669	3675322	1	hypothetical protein
3672324	3684977	12653	3675469	3677628	-1	hypothetical protein
3672324	3684977	12653	3677930	3679393	-1	hypothetical protein
3672324	3684977	12653	3679757	3680005	-1	hypothetical protein
3672324	3684977	12653	3680002	3680175	-1	hypothetical protein
3672324	3684977	12653	3680188	3680490	-1	hypothetical protein
3672324	3684977	12653	3680928	3681176	1	hypothetical protein
3672324	3684977	12653	3681262	3681549	-1	hypothetical protein
3672324	3684977	12653	3682681	3682791	-1	hypothetical protein
3672324	3684977	12653	3682838	3683113	-1	hypothetical protein
3672324	3684977	12653	3683236	3683436	-1	Transcriptional regulator
3672324	3684977	12653	3683763	3684977	-1	Phage integrase, Phage P4-associated
4015035	4027474	12439	4015035	4016297	-1	Tryptophan-specific transport protein
4015035	4027474	12439	4016404	4017774	-1	Tryptophanase (EC 4.1.99.1)
4015035	4027474	12439	4018834	4019985	1	Integrase
4015035	4027474	12439	4020254	4020973	1	hypothetical protein
4015035	4027474	12439	4021033	4022286	1	DNA-cytosine methyltransferase (EC 2.1.1.37)
4015035	4027474	12439	4022329	4022721	-1	hypothetical protein
4015035	4027474	12439	4022730	4022981	-1	hypothetical protein
4015035	4027474	12439	4023013	4023438	-1	hypothetical protein
4015035	4027474	12439	4023457	4023966	-1	Phage protein, contains HNH endonuclease motif
4015035	4027474	12439	4023983	4024978	-1	Phage capsid and scaffold
4015035	4027474	12439	4025046	4025393	-1	hypothetical protein
4015035	4027474	12439	4025553	4026248	-1	hypothetical protein
4015035	4027474	12439	4026251	4026490	-1	hypothetical protein
4015035	4027474	12439	4026505	4026738	-1	hypothetical protein
4015035	4027474	12439	4026738	4027301	-1	hypothetical protein
4015035	4027474	12439	4027298	4027474	-1	hypothetical protein
4015035	4027474	12439	4027471	4027677	-1	hypothetical protein
4174136	4220222	46086	4174136	4175437	1	Anaerobic C4-dicarboxylate transporter DcuA
4174136	4220222	46086	4175559	4175906	1	Periplasmic divalent cation tolerance protein CutA
4174136	4220222	46086	4175882	4177591	1	Cytochrome c-type biogenesis protein DsbD, protein-disulfide reductase (EC 1.8.1.8)
4174136	4220222	46086	4177628	4178203	1	Transcriptional regulator YjdC, AcrR family
4174136	4220222	46086	4178574	4179866	1	Integrase
4174136	4220222	46086	4180657	4181043	-1	hypothetical protein
4174136	4220222	46086	4181611	4182261	-1	Formate dehydrogenase N gamma subunit (EC 1.2.1.2)
4174136	4220222	46086	4182254	4182382	-1	Formate dehydrogenase N beta subunit (EC 1.2.1.2)
4174136	4220222	46086	4182444	4182746	1	Transposase InsN for insertion sequence element IS911
4174136	4220222	46086	4182791	4183612	1	Transposase InsO for insertion sequence element IS911
4174136	4220222	46086	4183909	4184373	-1	hypothetical protein
4174136	4220222	46086	4184976	4185425	1	hypothetical protein
4174136	4220222	46086	4185422	4185598	1	hypothetical protein
4174136	4220222	46086	4186719	4188113	-1	6-phospho-beta-glucosidase (EC 3.2.1.86)
4174136	4220222	46086	4188126	4189979	-1	PTS system, beta-glucoside-specific IIB component / PTS system, beta-glucoside-specific IIC component / PTS system, beta-glucoside-specific IIA component
4174136	4220222	46086	4190116	4190949	-1	Beta-glucoside bgl operon antiterminator, BglG family
4174136	4220222	46086	4191106	4191348	-1	hypothetical protein
4174136	4220222	46086	4191567	4192355	1	Uncharacterized HTH-type transcriptional regulator YjhI, IclR family
4174136	4220222	46086	4192360	4193265	1	Uncharacterized lyase YjhH
4174136	4220222	46086	4193276	4195243	1	Uncharacterized dehydratase YjhG
4174136	4220222	46086	4195350	4196699	1	Gluconate permease, Bsu4004 homolog
4174136	4220222	46086	4197106	4197240	1	Sucrose operon repressor ScrR, LacI family
4174136	4220222	46086	4197310	4197519	1	hypothetical protein
4174136	4220222	46086	4197812	4198000	-1	hypothetical protein
4174136	4220222	46086	4198197	4198421	1	hypothetical protein
4174136	4220222	46086	4198450	4198950	1	hypothetical protein
4174136	4220222	46086	4198974	4199123	1	hypothetical protein
4174136	4220222	46086	4199221	4199994	1	Mobile element protein
4174136	4220222	46086	4200174	4200317	-1	hypothetical protein
4174136	4220222	46086	4200444	4200665	1	hypothetical protein
4174136	4220222	46086	4200681	4201628	1	hypothetical protein
4174136	4220222	46086	4201835	4202269	1	hypothetical protein
4174136	4220222	46086	4202238	4203437	1	hypothetical protein
4174136	4220222	46086	4203617	4203895	1	hypothetical protein
4174136	4220222	46086	4203932	4204318	1	orf; Other or unknown (Phage or Prophage Related)
4174136	4220222	46086	4204345	4204665	1	hypothetical protein
4174136	4220222	46086	4204826	4205251	-1	hypothetical protein
4174136	4220222	46086	4205647	4205784	1	hypothetical protein
4174136	4220222	46086	4205822	4206007	1	hypothetical protein
4174136	4220222	46086	4206175	4206738	1	hypothetical protein
4174136	4220222	46086	4206814	4206951	-1	hypothetical protein
4174136	4220222	46086	4206942	4207205	-1	hypothetical protein
4174136	4220222	46086	4207267	4207392	-1	hypothetical protein
4174136	4220222	46086	4207462	4207722	-1	hypothetical protein
4174136	4220222	46086	4207928	4208134	-1	Transcriptional regulator, AlpA like
4174136	4220222	46086	4208319	4209185	-1	hypothetical protein
4174136	4220222	46086	4209495	4210469	1	hypothetical protein
4174136	4220222	46086	4210523	4210981	1	hypothetical protein
4174136	4220222	46086	4211900	4212274	1	hypothetical protein
4174136	4220222	46086	4212947	4213549	1	Type 1 fimbriae regulatory protein FimB
4174136	4220222	46086	4213955	4214593	1	Type 1 fimbriae regulatory protein FimE
4174136	4220222	46086	4215053	4215601	1	Type-1 fimbrial protein, A chain
4174136	4220222	46086	4215674	4216213	1	Fimbrin-like protein FimI
4174136	4220222	46086	4216249	4216974	1	Chaperone protein FimC
4174136	4220222	46086	4217057	4219681	1	Outer membrane usher protein FimD
4174136	4220222	46086	4219692	4220222	1	Protein FimF (regulates length and adhesion of type 1 fimbriae)
4179792	4186764	6972	4178574	4179866	1	Integrase
4179792	4186764	6972	4180657	4181043	-1	hypothetical protein
4179792	4186764	6972	4181611	4182261	-1	Formate dehydrogenase N gamma subunit (EC 1.2.1.2)
4179792	4186764	6972	4182254	4182382	-1	Formate dehydrogenase N beta subunit (EC 1.2.1.2)
4179792	4186764	6972	4182444	4182746	1	Transposase InsN for insertion sequence element IS911
4179792	4186764	6972	4182791	4183612	1	Transposase InsO for insertion sequence element IS911
4179792	4186764	6972	4183909	4184373	-1	hypothetical protein
4179792	4186764	6972	4184976	4185425	1	hypothetical protein
4179792	4186764	6972	4185422	4185598	1	hypothetical protein
4179792	4186764	6972	4186719	4188113	-1	6-phospho-beta-glucosidase (EC 3.2.1.86)
4189841	4197519	7678	4188126	4189979	-1	PTS system, beta-glucoside-specific IIB component / PTS system, beta-glucoside-specific IIC component / PTS system, beta-glucoside-specific IIA component
4189841	4197519	7678	4190116	4190949	-1	Beta-glucoside bgl operon antiterminator, BglG family
4189841	4197519	7678	4191106	4191348	-1	hypothetical protein
4189841	4197519	7678	4191567	4192355	1	Uncharacterized HTH-type transcriptional regulator YjhI, IclR family
4189841	4197519	7678	4192360	4193265	1	Uncharacterized lyase YjhH
4189841	4197519	7678	4193276	4195243	1	Uncharacterized dehydratase YjhG
4189841	4197519	7678	4195350	4196699	1	Gluconate permease, Bsu4004 homolog
4189841	4197519	7678	4197106	4197240	1	Sucrose operon repressor ScrR, LacI family
4189841	4197519	7678	4197310	4197519	1	hypothetical protein
4198197	4214593	16396	4198197	4198421	1	hypothetical protein
4198197	4214593	16396	4198450	4198950	1	hypothetical protein
4198197	4214593	16396	4198974	4199123	1	hypothetical protein
4198197	4214593	16396	4199221	4199994	1	Mobile element protein
4198197	4214593	16396	4200174	4200317	-1	hypothetical protein
4198197	4214593	16396	4200444	4200665	1	hypothetical protein
4198197	4214593	16396	4200681	4201628	1	hypothetical protein
4198197	4214593	16396	4201835	4202269	1	hypothetical protein
4198197	4214593	16396	4202238	4203437	1	hypothetical protein
4198197	4214593	16396	4203617	4203895	1	hypothetical protein
4198197	4214593	16396	4203932	4204318	1	orf; Other or unknown (Phage or Prophage Related)
4198197	4214593	16396	4204345	4204665	1	hypothetical protein
4198197	4214593	16396	4204826	4205251	-1	hypothetical protein
4198197	4214593	16396	4205647	4205784	1	hypothetical protein
4198197	4214593	16396	4205822	4206007	1	hypothetical protein
4198197	4214593	16396	4206175	4206738	1	hypothetical protein
4198197	4214593	16396	4206814	4206951	-1	hypothetical protein
4198197	4214593	16396	4206942	4207205	-1	hypothetical protein
4198197	4214593	16396	4207267	4207392	-1	hypothetical protein
4198197	4214593	16396	4207462	4207722	-1	hypothetical protein
4198197	4214593	16396	4207928	4208134	-1	Transcriptional regulator, AlpA like
4198197	4214593	16396	4208319	4209185	-1	hypothetical protein
4198197	4214593	16396	4209495	4210469	1	hypothetical protein
4198197	4214593	16396	4210523	4210981	1	hypothetical protein
4198197	4214593	16396	4211900	4212274	1	hypothetical protein
4198197	4214593	16396	4212947	4213549	1	Type 1 fimbriae regulatory protein FimB
4198197	4214593	16396	4213955	4214593	1	Type 1 fimbriae regulatory protein FimE
4201971	4211383	9412	4201835	4202269	1	hypothetical protein
4201971	4211383	9412	4202238	4203437	1	hypothetical protein
4201971	4211383	9412	4203617	4203895	1	hypothetical protein
4201971	4211383	9412	4203932	4204318	1	orf; Other or unknown (Phage or Prophage Related)
4201971	4211383	9412	4204345	4204665	1	hypothetical protein
4201971	4211383	9412	4204826	4205251	-1	hypothetical protein
4201971	4211383	9412	4205647	4205784	1	hypothetical protein
4201971	4211383	9412	4205822	4206007	1	hypothetical protein
4201971	4211383	9412	4206175	4206738	1	hypothetical protein
4201971	4211383	9412	4206814	4206951	-1	hypothetical protein
4201971	4211383	9412	4206942	4207205	-1	hypothetical protein
4201971	4211383	9412	4207267	4207392	-1	hypothetical protein
4201971	4211383	9412	4207462	4207722	-1	hypothetical protein
4201971	4211383	9412	4207928	4208134	-1	Transcriptional regulator, AlpA like
4201971	4211383	9412	4208319	4209185	-1	hypothetical protein
4201971	4211383	9412	4209495	4210469	1	hypothetical protein
4201971	4211383	9412	4210523	4210981	1	hypothetical protein

## Sheet: UTI-24-68
Island start	Island end	Length	Locus	Gene start	Gene end	Strand	Product
132178	138990	6812	ACSR9I_17110	132178	133800	1	TerL protein
132178	138990	6812	ACSR9I_17105	133800	135266	1	DUF1073 domain-containing protein
132178	138990	6812	ACSR9I_17100	135148	135900	1	phage head morphogenesis protein
132178	138990	6812	ACSR9I_17095	135904	137124	1	DUF2213 domain-containing protein
132178	138990	6812	ACSR9I_17090	137131	137628	1	structural cement protein Gp24
132178	138990	6812	ACSR9I_17085	137647	138588	1	DUF2184 domain-containing protein
132178	138990	6812	ACSR9I_17080	138631	138990	1	STY1053 family phage-associated protein
132178	138990	6812	ACSR9I_17075	138956	139363	1	DUF4054 domain-containing protein
145653	152922	7269	ACSR9I_17025	145653	145955	1	phage baseplate plug family protein
145653	152922	7269	ACSR9I_17020	145958	147025	1	hypothetical protein
145653	152922	7269	ACSR9I_17015	147025	147378	1	hypothetical protein
145653	152922	7269	ACSR9I_17010	147440	148093	1	Gp138 family membrane-puncturing spike protein
145653	152922	7269	ACSR9I_17005	148096	148449	1	hypothetical protein
145653	152922	7269	ACSR9I_17000	148450	149649	1	baseplate J/gp47 family protein
145653	152922	7269	ACSR9I_16995	149646	150326	1	DUF2612 domain-containing protein
145653	152922	7269	ACSR9I_16990	150326	150949	1	gp53-like domain-containing protein
145653	152922	7269	ACSR9I_16985	150952	151386	1	tail fiber assembly protein
145653	152922	7269	ACSR9I_16980	151416	152492	-1	acyltransferase family protein
145653	152922	7269	ACSR9I_16975	152656	152922	-1	DinI family protein
520079	541908	21829	ACSR9I_15285	520079	521257	-1	phage integrase Arm DNA-binding domain-containing protein
520079	541908	21829	ACSR9I_15280	521260	521469	-1	hypothetical protein
520079	541908	21829	ACSR9I_15275	521512	522114	-1	hypothetical protein
520079	541908	21829	ACSR9I_15270	523176	523385	-1	hypothetical protein
520079	541908	21829	ACSR9I_15265	523386	523862	-1	ead/Ea22-like family protein
520079	541908	21829	ACSR9I_15260	523859	524011	-1	hypothetical protein
520079	541908	21829	ACSR9I_15255	524008	524781	-1	phosphoadenosine phosphosulfate reductase domain-containing protein
520079	541908	21829	ACSR9I_15250	524778	525269	-1	hypothetical protein
520079	541908	21829	ACSR9I_15245	525266	525520	-1	hypothetical protein
520079	541908	21829	ACSR9I_15240	525681	526220	-1	HD family hydrolase
520079	541908	21829	ACSR9I_15235	526349	527176	-1	YfdQ family protein
520079	541908	21829	ACSR9I_15230	527233	527604	-1	hypothetical protein
520079	541908	21829	ACSR9I_15225	528880	529761	1	BRCT domain-containing protein
520079	541908	21829	ACSR9I_15220	529753	530439	-1	XRE family transcriptional regulator
520079	541908	21829	ACSR9I_15215	530578	530820	1	transcriptional regulator
520079	541908	21829	ACSR9I_15210	530849	531400	1	YmfL family putative regulatory protein
520079	541908	21829	ACSR9I_15205	531570	532283	1	phage antirepressor KilAC domain-containing protein
520079	541908	21829	ACSR9I_15200	532285	532464	1	DUF4222 domain-containing protein
520079	541908	21829	ACSR9I_15195	532461	533453	1	conserved phage C-terminal domain-containing protein
520079	541908	21829	ACSR9I_15190	533450	533785	1	DNA N-6-adenine-methyltransferase
520079	541908	21829	ACSR9I_15185	533799	534485	1	phage antirepressor KilAC domain-containing protein
520079	541908	21829	ACSR9I_15180	534482	535477	1	DUF968 domain-containing protein
520079	541908	21829	ACSR9I_15175	535496	536305	1	antitermination protein
520079	541908	21829	ACSR9I_15170	536445	537041	-1	hypothetical protein
520079	541908	21829	ACSR9I_15165	537149	537541	1	phage holin family protein
520079	541908	21829	ACSR9I_15160	537531	537809	1	phage holin family protein
520079	541908	21829	ACSR9I_15155	537966	538129	1	glycoside hydrolase family 19 protein
520079	541908	21829	ACSR9I_22245	539317	539556	-1	hypothetical protein
520079	541908	21829	ACSR9I_22240	539553	539792	-1	DinI family protein
520079	541908	21829	ACSR9I_22230	540148	541908	-1	LPS biosynthesis-modulating metalloenzyme YejM
879433	903462	24029	ACSR9I_00115	879131	879436	-1	TrbC/VirB2 family protein
879433	903462	24029	ACSR9I_00120	879433	880143	-1	lytic transglycosylase domain-containing protein
879433	903462	24029	ACSR9I_00125	881038	881247	-1	TraR/DksA family transcriptional regulator
879433	903462	24029	ACSR9I_00130	881237	881821	-1	DUF2857 domain-containing protein
879433	903462	24029	ACSR9I_00135	882010	882195	-1	AlpA family transcriptional regulator
879433	903462	24029	ACSR9I_00140	882337	883263	-1	hypothetical protein
879433	903462	24029	ACSR9I_00145	883748	884362	1	LuxR C-terminal-related transcriptional regulator
879433	903462	24029	ACSR9I_00150	884390	885319	-1	transketolase family protein
879433	903462	24029	ACSR9I_00155	885330	886049	-1	transketolase
879433	903462	24029	ACSR9I_00160	886036	887202	-1	MFS transporter
879433	903462	24029	ACSR9I_00165	887217	887915	-1	HAD hydrolase-like protein
879433	903462	24029	ACSR9I_00170	887915	889141	-1	beta-ketoacyl-[acyl-carrier-protein] synthase family protein
879433	903462	24029	ACSR9I_00175	889159	889383	-1	acyl carrier protein
879433	903462	24029	ACSR9I_00180	889376	890410	-1	AfsA-related hotdog domain-containing protein
879433	903462	24029	ACSR9I_00185	890651	890854	1	hypothetical protein
879433	903462	24029	ACSR9I_00190	890856	892127	-1	tyrosine-type recombinase/integrase
879433	903462	24029	ACSR9I_00200	892692	893609	1	nitrogen assimilation transcriptional regulator NAC
879433	903462	24029	ACSR9I_00205	893711	894661	1	HTH-type transcriptional regulator Cbl
879433	903462	24029	ACSR9I_00210	895062	895937	1	transposase
879433	903462	24029	ACSR9I_00215	896128	897009	-1	hypothetical protein
879433	903462	24029	ACSR9I_00220	897493	898452	1	toll/interleukin-1 receptor domain-containing protein
879433	903462	24029	ACSR9I_00225	898519	900552	-1	tetratricopeptide repeat protein
879433	903462	24029	ACSR9I_00230	900633	901505	-1	integrase domain-containing protein
879433	903462	24029	ACSR9I_00235	902121	902264	1	hypothetical protein
879433	903462	24029	ACSR9I_00240	902438	902665	-1	helix-turn-helix domain-containing protein
879433	903462	24029	ACSR9I_00245	902810	903094	1	helix-turn-helix domain-containing protein
879433	903462	24029	ACSR9I_00250	903202	903462	1	helix-turn-helix transcriptional regulator
1048083	1057424	9341	ACSR9I_00985	1048083	1049162	-1	tyrosine-type recombinase/integrase
1048083	1057424	9341	ACSR9I_00990	1049137	1049409	-1	excisionase
1048083	1057424	9341	ACSR9I_00995	1049515	1049937	-1	PerC family transcriptional regulator
1048083	1057424	9341	ACSR9I_01000	1049965	1050468	-1	siphovirus Gp157 family protein
1048083	1057424	9341	ACSR9I_01005	1050680	1053043	-1	exodeoxyribonuclease VIII
1048083	1057424	9341	ACSR9I_01010	1053054	1053347	-1	host nuclease inhibitor GamL
1048083	1057424	9341	ACSR9I_01015	1053390	1053689	-1	hypothetical protein
1048083	1057424	9341	ACSR9I_01020	1053766	1053972	-1	cell division inhibitor protein
1048083	1057424	9341	ACSR9I_01025	1053969	1054160	-1	hypothetical protein
1048083	1057424	9341	ACSR9I_01030	1054340	1054741	-1	helix-turn-helix domain-containing protein
1048083	1057424	9341	ACSR9I_01035	1054829	1055062	1	Cro/CI family transcriptional regulator
1048083	1057424	9341	ACSR9I_01040	1055040	1055528	1	toxin YdaT family protein
1048083	1057424	9341	ACSR9I_01045	1055521	1056393	1	replication protein
1048083	1057424	9341	ACSR9I_01050	1056396	1057145	1	ATP-binding protein
1048083	1057424	9341	ACSR9I_01055	1057221	1057424	1	hypothetical protein
1048083	1057424	9341	ACSR9I_01060	1057421	1058113	1	hypothetical protein
1083653	1092219	8566	ACSR9I_01220	1082940	1083656	1	hypothetical protein
1083653	1092219	8566	ACSR9I_01225	1083653	1083928	1	hypothetical protein
1083653	1092219	8566	ACSR9I_01230	1083928	1084971	1	hypothetical protein
1083653	1092219	8566	ACSR9I_01235	1084968	1085684	1	hypothetical protein
1083653	1092219	8566	ACSR9I_01240	1085681	1086013	1	hypothetical protein
1083653	1092219	8566	ACSR9I_01245	1086010	1087236	1	baseplate J/gp47 family protein
1083653	1092219	8566	ACSR9I_01250	1087220	1087846	1	hypothetical protein
1083653	1092219	8566	ACSR9I_01255	1087843	1089474	1	phage tail protein
1083653	1092219	8566	ACSR9I_01260	1089493	1090020	1	tail fiber assembly protein
1083653	1092219	8566	ACSR9I_01265	1090112	1091089	-1	glycosyltransferase family 2 protein
1083653	1092219	8566	ACSR9I_01270	1091557	1092219	-1	tyrosine-type recombinase/integrase
1123821	1149070	25249	ACSR9I_01535	1123821	1124024	1	hypothetical protein
1123821	1149070	25249	ACSR9I_01540	1124028	1125488	1	glycosyltransferase family 2 protein
1123821	1149070	25249	ACSR9I_01545	1125580	1125756	-1	ATP-NAD kinase
1123821	1149070	25249	ACSR9I_01550	1125820	1126455	1	HNH endonuclease signature motif containing protein
1123821	1149070	25249	ACSR9I_01555	1126449	1127030	1	hypothetical protein
1123821	1149070	25249	ACSR9I_01560	1127027	1127422	1	protein singed
1123821	1149070	25249	ACSR9I_01565	1127611	1127994	1	glutamate 5-kinase
1123821	1149070	25249	ACSR9I_01570	1127996	1128376	1	HK97 gp10 family phage protein
1123821	1149070	25249	ACSR9I_01575	1128373	1128765	1	phage tail terminator-like protein
1123821	1149070	25249	ACSR9I_01580	1128790	1129722	1	phage tail tube protein
1123821	1149070	25249	ACSR9I_01585	1129720	1129953	1	Ig-like domain-containing protein
1123821	1149070	25249	ACSR9I_01590	1130016	1130495	1	hypothetical protein
1123821	1149070	25249	ACSR9I_01595	1130606	1130836	1	hypothetical protein
1123821	1149070	25249	ACSR9I_01600	1130876	1134034	1	phage tail length tape measure family protein
1123821	1149070	25249	ACSR9I_01605	1134034	1134498	1	hypothetical protein
1123821	1149070	25249	ACSR9I_01610	1134495	1134983	1	DUF1833 family protein
1123821	1149070	25249	ACSR9I_01615	1135336	1135716	1	nitrite transporter
1123821	1149070	25249	ACSR9I_01620	1135713	1138430	1	host specificity factor TipJ family phage tail protein
1123821	1149070	25249	ACSR9I_01625	1138486	1141047	1	hypothetical protein
1123821	1149070	25249	ACSR9I_01630	1141098	1142870	-1	hypothetical protein
1123821	1149070	25249	ACSR9I_01635	1142871	1143821	-1	glycosyltransferase family 2 protein
1123821	1149070	25249	ACSR9I_01640	1143821	1144207	-1	GtrA family protein
1123821	1149070	25249	ACSR9I_01645	1144401	1144520	-1	hypothetical protein
1123821	1149070	25249	ACSR9I_01650	1144914	1145690	-1	3-deoxy-D-manno-oct-2-ulosonate III transferase WaaZ
1123821	1149070	25249	ACSR9I_01655	1146422	1146613	-1	YlcI/YnfO family protein
1123821	1149070	25249	ACSR9I_01660	1146983	1149070	-1	TonB-dependent receptor
2068543	2080960	12417	ACSR9I_05990	2068543	2068773	1	hypothetical protein
2068543	2080960	12417	ACSR9I_19160	2069957	2070120	-1	glycoside hydrolase family 19 protein
2068543	2080960	12417	ACSR9I_19155	2070120	2070401	-1	phage holin family protein
2068543	2080960	12417	ACSR9I_19150	2070388	2070774	-1	phage holin family protein
2068543	2080960	12417	ACSR9I_19145	2071094	2071561	-1	Hsp20 family protein
2068543	2080960	12417	ACSR9I_19140	2072092	2072424	-1	Rha family transcriptional regulator
2068543	2080960	12417	ACSR9I_19135	2072716	2073531	-1	antitermination protein Q
2068543	2080960	12417	ACSR9I_19130	2073528	2073716	-1	hypothetical protein
2068543	2080960	12417	ACSR9I_19125	2073713	2074024	-1	hypothetical protein
2068543	2080960	12417	ACSR9I_19120	2074035	2075390	-1	replicative DNA helicase
2068543	2080960	12417	ACSR9I_19115	2075387	2076271	-1	ATP-binding protein
2068543	2080960	12417	ACSR9I_19110	2076273	2077196	-1	helix-turn-helix domain-containing protein
2068543	2080960	12417	ACSR9I_19105	2077193	2078017	-1	BRO-N domain-containing protein
2068543	2080960	12417	ACSR9I_19100	2078050	2078277	-1	helix-turn-helix domain-containing protein
2068543	2080960	12417	ACSR9I_19095	2078387	2079085	1	XRE family transcriptional regulator
2068543	2080960	12417	ACSR9I_19090	2079298	2079531	1	hypothetical protein
2068543	2080960	12417	ACSR9I_19085	2079515	2079715	1	hypothetical protein
2068543	2080960	12417	ACSR9I_19080	2079715	2079900	1	hypothetical protein
2068543	2080960	12417	ACSR9I_19075	2079963	2080232	1	hypothetical protein
2068543	2080960	12417	ACSR9I_19070	2080348	2080695	1	hypothetical protein
2068543	2080960	12417	ACSR9I_19065	2080688	2080960	1	hypothetical protein
2068543	2080960	12417	ACSR9I_19060	2080932	2081150	1	ParE family toxin-like protein
2758997	2778397	19400	ACSR9I_20695	2758997	2759497	1	Lrp/AsnC family transcriptional regulator
2758997	2778397	19400	ACSR9I_20700	2759494	2760621	-1	MFS transporter
2758997	2778397	19400	ACSR9I_20705	2760763	2761821	-1	alpha/beta hydrolase
2758997	2778397	19400	ACSR9I_20710	2762086	2762970	1	LysR family transcriptional regulator
2758997	2778397	19400	ACSR9I_20715	2763467	2764885	1	SIR2 family protein
2758997	2778397	19400	ACSR9I_20720	2764882	2766915	1	ATP-binding protein
2758997	2778397	19400	ACSR9I_20725	2767226	2768251	-1	hypothetical protein
2758997	2778397	19400	ACSR9I_20730	2768633	2769484	1	aldo/keto reductase
2758997	2778397	19400	ACSR9I_20735	2769511	2770500	1	aldo/keto reductase
2758997	2778397	19400	ACSR9I_20740	2770534	2771427	-1	LysR family transcriptional regulator
2758997	2778397	19400	ACSR9I_20745	2771576	2772349	1	SDR family oxidoreductase
2758997	2778397	19400	ACSR9I_20750	2772491	2772742	1	DUF1471 domain-containing protein
2758997	2778397	19400	ACSR9I_20755	2772766	2772960	1	hypothetical protein
2758997	2778397	19400	ACSR9I_20760	2773290	2775254	-1	DUF3732 domain-containing protein
2758997	2778397	19400	ACSR9I_20765	2775254	2775763	-1	three component ABC system middle component
2758997	2778397	19400	ACSR9I_20770	2775763	2776935	-1	ABC-three component system protein
2758997	2778397	19400	ACSR9I_20775	2777177	2778397	-1	tyrosine-type recombinase/integrase
3260641	3306164	45523	ACSR9I_10835	3260641	3262011	-1	tyrosine phenol-lyase
3260641	3306164	45523	ACSR9I_10840	3262984	3263406	-1	FosA7 family fosfomycin resistance glutathione transferase
3260641	3306164	45523	ACSR9I_10845	3263590	3264045	-1	very short patch repair endonuclease
3260641	3306164	45523	ACSR9I_10850	3264272	3265411	1	DNA cytosine methyltransferase
3260641	3306164	45523	ACSR9I_10855	3265347	3266420	1	restriction endonuclease
3260641	3306164	45523	ACSR9I_10860	3266458	3267354	-1	hypothetical protein
3260641	3306164	45523	ACSR9I_10865	3267371	3268525	-1	AAA family ATPase
3260641	3306164	45523	ACSR9I_10870	3268512	3270461	-1	DUF262 domain-containing protein
3260641	3306164	45523	ACSR9I_10875	3270672	3271562	1	hypothetical protein
3260641	3306164	45523	ACSR9I_10880	3271701	3271895	1	helix-turn-helix transcriptional regulator
3260641	3306164	45523	ACSR9I_10885	3271912	3273207	1	ParB family protein
3260641	3306164	45523	ACSR9I_10890	3273191	3273748	1	DUF2857 domain-containing protein
3260641	3306164	45523	ACSR9I_10895	3273738	3274610	1	STY4528 family pathogenicity island replication protein
3260641	3306164	45523	ACSR9I_10900	3274770	3275381	1	PFL_4669 family integrating conjugative element protein
3260641	3306164	45523	ACSR9I_10905	3275371	3275502	1	DUF3158 family protein
3260641	3306164	45523	ACSR9I_10910	3275515	3275796	1	DUF3158 family protein
3260641	3306164	45523	ACSR9I_10915	3275988	3277796	1	DNA topoisomerase III
3260641	3306164	45523	ACSR9I_10920	3278043	3278486	1	STY4534 family ICE replication protein
3260641	3306164	45523	ACSR9I_10925	3278557	3278940	1	hypothetical protein
3260641	3306164	45523	ACSR9I_10930	3278974	3279711	1	pilus assembly protein PilL
3260641	3306164	45523	ACSR9I_10935	3279715	3280389	1	TIGR03759 family integrating conjugative elementprotein
3260641	3306164	45523	ACSR9I_10940	3280368	3280886	1	transglycosylase SLT domain-containing protein
3260641	3306164	45523	ACSR9I_10945	3280883	3282901	1	type IV conjugative transfer system coupling protein TraD
3260641	3306164	45523	ACSR9I_10950	3282898	3283530	1	DUF4400 domain-containing protein
3260641	3306164	45523	ACSR9I_10955	3283888	3284034	-1	hypothetical protein
3260641	3306164	45523	ACSR9I_10960	3284024	3284455	-1	hypothetical protein
3260641	3306164	45523	ACSR9I_10965	3284576	3285268	1	hypothetical protein
3260641	3306164	45523	ACSR9I_10970	3285579	3286790	-1	hypothetical protein
3260641	3306164	45523	ACSR9I_10975	3287142	3287450	1	RAQPRD family integrative conjugative element protein
3260641	3306164	45523	ACSR9I_10980	3287443	3287676	1	TIGR03758 family integrating conjugative elementprotein
3260641	3306164	45523	ACSR9I_10985	3287686	3288003	1	TIGR03745 family integrating conjugative elementmembrane protein
3260641	3306164	45523	ACSR9I_10990	3288005	3288358	1	TIGR03750 family conjugal transfer protein
3260641	3306164	45523	ACSR9I_10995	3288355	3289014	1	PFL_4703 family integrating conjugative element protein
3260641	3306164	45523	ACSR9I_11000	3289011	3289778	1	TIGR03749 family integrating conjugative elementprotein
3260641	3306164	45523	ACSR9I_11005	3289775	3291070	1	TIGR03752 family integrating conjugative elementprotein
3260641	3306164	45523	ACSR9I_11010	3291067	3291426	1	TIGR03751 family conjugal transfer lipoprotein
3260641	3306164	45523	ACSR9I_11015	3291423	3294083	1	conjugative transfer ATPase
3260641	3306164	45523	ACSR9I_11020	3294269	3295030	1	dCTP deaminase
3260641	3306164	45523	ACSR9I_11025	3295041	3295817	1	FAD-dependent thymidylate synthase
3260641	3306164	45523	ACSR9I_11030	3296109	3296333	-1	helix-turn-helix domain-containing protein
3260641	3306164	45523	ACSR9I_11035	3296416	3296646	-1	helix-turn-helix domain-containing protein
3260641	3306164	45523	ACSR9I_11040	3296750	3297025	1	helix-turn-helix domain-containing protein
3260641	3306164	45523	ACSR9I_11045	3297138	3297659	1	PTS glucitol/sorbitol transporter subunit IIC
3260641	3306164	45523	ACSR9I_11050	3297656	3298030	1	PTS glucitol/sorbitol transporter subunit IIA
3260641	3306164	45523	ACSR9I_11055	3298027	3299007	1	PTS glucitol/sorbitol transporter subunit IIB
3260641	3306164	45523	ACSR9I_11060	3299018	3300034	1	Gfo/Idh/MocA family protein
3260641	3306164	45523	ACSR9I_11065	3300070	3300615	-1	hypothetical protein
3260641	3306164	45523	ACSR9I_11070	3300630	3301670	-1	ParB/Srx family N-terminal domain-containing protein
3260641	3306164	45523	ACSR9I_11075	3301729	3302286	-1	fimbrial protein
3260641	3306164	45523	ACSR9I_11080	3302228	3302689	-1	hypothetical protein
3260641	3306164	45523	ACSR9I_11085	3302707	3303660	-1	fimbrial protein
3260641	3306164	45523	ACSR9I_11090	3303657	3306164	-1	fimbria/pilus outer membrane usher protein
3470147	3489729	19582	ACSR9I_11890	3469824	3470171	1	divalent cation tolerance protein CutA
3470147	3489729	19582	ACSR9I_11895	3470147	3471856	1	protein-disulfide reductase DsbD
3470147	3489729	19582	ACSR9I_11900	3471893	3472468	1	transcriptional regulator
3470147	3489729	19582	ACSR9I_11910	3473260	3474138	-1	restriction endonuclease
3470147	3489729	19582	ACSR9I_11915	3474500	3475891	1	hypothetical protein
3470147	3489729	19582	ACSR9I_11920	3475903	3476235	1	hypothetical protein
3470147	3489729	19582	ACSR9I_11925	3476757	3478286	-1	hypothetical protein
3470147	3489729	19582	ACSR9I_11930	3478670	3478954	1	IS5/IS1182 family transposase
3470147	3489729	19582	ACSR9I_11935	3479057	3480103	-1	hypothetical protein
3470147	3489729	19582	ACSR9I_11940	3481367	3481777	1	ASCH domain-containing protein
3470147	3489729	19582	ACSR9I_11945	3482440	3483042	1	tyrosine-type DNA invertase
3470147	3489729	19582	ACSR9I_11950	3483448	3484086	1	tyrosine-type DNA invertase
3470147	3489729	19582	ACSR9I_11955	3484560	3485108	1	type 1 fimbrial major subunit FimA
3470147	3489729	19582	ACSR9I_11960	3485181	3485720	1	fimbrial protein
3470147	3489729	19582	ACSR9I_11965	3485777	3486481	1	fimbria/pilus periplasmic chaperone
3470147	3489729	19582	ACSR9I_11970	3486564	3489188	1	fimbrial biogenesis usher protein
3470147	3489729	19582	ACSR9I_11975	3489199	3489729	1	fimbrial protein
4026967	4059449	32482	ACSR9I_07740	4025959	4027000	1	IS3 family transposase
4026967	4059449	32482	ACSR9I_07735	4026967	4027281	-1	hypothetical protein
4026967	4059449	32482	ACSR9I_07730	4027347	4027505	-1	AlpA family phage regulatory protein
4026967	4059449	32482	ACSR9I_07725	4027662	4028423	1	hypothetical protein
4026967	4059449	32482	ACSR9I_07720	4028831	4029301	-1	glucosaminidase domain-containing protein
4026967	4059449	32482	ACSR9I_07715	4029442	4029921	-1	Hcp family type VI secretion system effector
4026967	4059449	32482	ACSR9I_07710	4029905	4031285	-1	VasL domain-containing protein
4026967	4059449	32482	ACSR9I_07705	4031296	4034730	-1	type VI secretion system membrane subunit TssM
4026967	4059449	32482	ACSR9I_07700	4034836	4036251	-1	type VI secretion system protein TssA
4026967	4059449	32482	ACSR9I_07695	4036256	4036987	-1	type VI secretion system-associated protein VasI
4026967	4059449	32482	ACSR9I_07690	4036984	4039734	-1	type VI secretion system ATPase TssH
4026967	4059449	32482	ACSR9I_07685	4039746	4040555	-1	type IVB secretion system protein IcmH/DotU
4026967	4059449	32482	ACSR9I_07680	4040560	4041900	-1	type VI secretion system baseplate subunit TssK
4026967	4059449	32482	ACSR9I_07675	4041903	4042409	-1	type VI secretion system lipoprotein TssJ
4026967	4059449	32482	ACSR9I_07670	4042433	4043719	-1	type VI secretion system-associated FHA domain protein TagH
4026967	4059449	32482	ACSR9I_07665	4043736	4044779	-1	type VI secretion system baseplate subunit TssG
4026967	4059449	32482	ACSR9I_07660	4044746	4046578	-1	type VI secretion system baseplate subunit TssF
4026967	4059449	32482	ACSR9I_07655	4046578	4047003	-1	type VI secretion system baseplate subunit TssE
4026967	4059449	32482	ACSR9I_07650	4047012	4048496	-1	type VI secretion system contractile sheath large subunit
4026967	4059449	32482	ACSR9I_07645	4048516	4049022	-1	type VI secretion system contractile sheath small subunit
4026967	4059449	32482	ACSR9I_07640	4049705	4050223	1	Hcp family type VI secretion system effector
4026967	4059449	32482	ACSR9I_07635	4050828	4051556	1	peptidoglycan recognition protein family protein
4026967	4059449	32482	ACSR9I_07630	4051604	4051921	1	hypothetical protein
4026967	4059449	32482	ACSR9I_07625	4052366	4054306	1	type VI secretion system tip protein TssI/VgrG
4026967	4059449	32482	ACSR9I_07620	4054393	4055271	1	hypothetical protein
4026967	4059449	32482	ACSR9I_07615	4055271	4056410	1	PAAR-like protein
4026967	4059449	32482	ACSR9I_07610	4056423	4057031	1	hypothetical protein
4026967	4059449	32482	ACSR9I_07605	4058028	4058312	1	ISAs1 family transposase
4026967	4059449	32482	ACSR9I_07600	4058826	4059449	1	acid-sensing system DNA-binding response regulator EvgA
4154467	4176043	21576	ACSR9I_07140	4154467	4154685	-1	DNA-binding transcriptional regulator
4154467	4176043	21576	ACSR9I_07135	4154755	4155855	-1	phage late control D family protein
4154467	4176043	21576	ACSR9I_07130	4155852	4156337	-1	phage tail protein
4154467	4176043	21576	ACSR9I_07125	4156334	4159408	-1	phage tail tape measure protein
4154467	4176043	21576	ACSR9I_07120	4159401	4159520	-1	GpE family phage tail protein
4154467	4176043	21576	ACSR9I_07115	4159535	4159837	-1	phage tail assembly protein
4154467	4176043	21576	ACSR9I_07110	4159892	4160407	-1	phage major tail tube protein
4154467	4176043	21576	ACSR9I_07105	4160417	4161589	-1	phage tail sheath protein
4154467	4176043	21576	ACSR9I_07100	4161724	4162137	-1	tail fiber assembly protein
4154467	4176043	21576	ACSR9I_07095	4162127	4163443	-1	phage tail-collar fiber domain-containing protein
4154467	4176043	21576	ACSR9I_07090	4163440	4164045	-1	phage tail protein I
4154467	4176043	21576	ACSR9I_07085	4164038	4164946	-1	baseplate assembly protein
4154467	4176043	21576	ACSR9I_07080	4164933	4165292	-1	GPW/gp25 family protein
4154467	4176043	21576	ACSR9I_07075	4165289	4165867	-1	phage baseplate assembly protein V
4154467	4176043	21576	ACSR9I_07070	4165936	4166382	-1	phage virion morphogenesis protein
4154467	4176043	21576	ACSR9I_07065	4166375	4166806	-1	phage tail protein
4154467	4176043	21576	ACSR9I_07060	4166769	4167017	-1	Rz1-like lysis system protein LysC
4154467	4176043	21576	ACSR9I_07055	4166902	4167330	-1	Rz-like lysis system protein LysB
4154467	4176043	21576	ACSR9I_07050	4167327	4167704	-1	DNZ54_00345 family protein
4154467	4176043	21576	ACSR9I_07045	4167709	4168218	-1	lysozyme
4154467	4176043	21576	ACSR9I_07040	4168199	4168414	-1	HP1 family phage holin
4154467	4176043	21576	ACSR9I_07035	4168418	4168621	-1	tail protein X
4154467	4176043	21576	ACSR9I_07030	4168621	4169085	-1	head completion/stabilization protein
4154467	4176043	21576	ACSR9I_07025	4169179	4169829	-1	phage terminase small subunit
4154467	4176043	21576	ACSR9I_07020	4169833	4170894	-1	phage major capsid protein, P2 family
4154467	4176043	21576	ACSR9I_07015	4170911	4171744	-1	GPO family capsid scaffolding protein
4154467	4176043	21576	ACSR9I_07010	4171887	4173653	1	terminase ATPase subunit family protein
4154467	4176043	21576	ACSR9I_07005	4173677	4174378	1	terminase large subunit domain-containing protein
4154467	4176043	21576	ACSR9I_07000	4174375	4175430	1	phage portal protein
4154467	4176043	21576	ACSR9I_06995	4175810	4176043	-1	DinI family protein
4181618	4185508	3890	ACSR9I_06955	4181313	4181654	-1	DUF5347 domain-containing protein
4181618	4185508	3890	ACSR9I_06950	4181618	4181818	-1	phage filamentation protein Fil family protein
4181618	4185508	3890	ACSR9I_06945	4181826	4182335	-1	phage regulatory CII family protein
4181618	4185508	3890	ACSR9I_06940	4182370	4182606	-1	regulator
4181618	4185508	3890	ACSR9I_06935	4182694	4183344	1	phage repressor protein CI
4181618	4185508	3890	ACSR9I_06930	4183370	4183915	1	hypothetical protein
4181618	4185508	3890	ACSR9I_06925	4183921	4184934	1	phage integrase
4181618	4185508	3890	ACSR9I_06920	4185209	4185508	-1	DUF1889 family protein
4883720	4961825	78105	ACSR9I_15150	4883720	4884424	-1	FadR/GntR family transcriptional regulator
4883720	4961825	78105	ACSR9I_23395	4887941	4888294	1	DNA distortion polypeptide 3
4883720	4961825	78105	ACSR9I_23400	4888315	4888599	-1	hypothetical protein
4883720	4961825	78105	ACSR9I_23405	4888635	4888916	-1	cytochrome ubiquinol oxidase subunit I
4883720	4961825	78105	ACSR9I_23410	4888961	4889443	-1	hypothetical protein
4883720	4961825	78105	ACSR9I_23415	4889469	4889753	-1	CopG family transcriptional regulator
4883720	4961825	78105	ACSR9I_23420	4889853	4890515	-1	division plane positioning ATPase MipZ
4883720	4961825	78105	ACSR9I_23425	4890896	4891546	1	recombinase family protein
4883720	4961825	78105	ACSR9I_23430	4891652	4891891	1	DNA polymerase V
4883720	4961825	78105	ACSR9I_23435	4891894	4892274	1	HumD family translesion DNA polymerase
4883720	4961825	78105	ACSR9I_23440	4892414	4892509	-1	DinQ-like type I toxin DqlB
4883720	4961825	78105	ACSR9I_23445	4893076	4893336	-1	hypothetical protein
4883720	4961825	78105	ACSR9I_23450	4893447	4894271	-1	SprT-like domain-containing protein
4883720	4961825	78105	ACSR9I_23455	4894268	4894447	-1	hypothetical protein
4883720	4961825	78105	ACSR9I_23460	4894720	4895370	1	YkgJ family cysteine cluster protein
4883720	4961825	78105	ACSR9I_23465	4895409	4895864	-1	H-NS histone family protein
4883720	4961825	78105	ACSR9I_23470	4895876	4898203	-1	DNA topoisomerase 3
4883720	4961825	78105	ACSR9I_23475	4898206	4898802	-1	DUF6012 family protein
4883720	4961825	78105	ACSR9I_23480	4898805	4899191	-1	hypothetical protein
4883720	4961825	78105	ACSR9I_23485	4899200	4899505	-1	hypothetical protein
4883720	4961825	78105	ACSR9I_23490	4899514	4899948	-1	hypothetical protein
4883720	4961825	78105	ACSR9I_23495	4899962	4900432	-1	thermonuclease family protein
4883720	4961825	78105	ACSR9I_23500	4900429	4900755	-1	hypothetical protein
4883720	4961825	78105	ACSR9I_23505	4900841	4901155	-1	TrbM/KikA/MpfK family conjugal transfer protein
4883720	4961825	78105	ACSR9I_23510	4901243	4901635	-1	cag pathogenicity island Cag12 family protein
4883720	4961825	78105	ACSR9I_23515	4901632	4903467	-1	type IV secretory system conjugative DNA transfer family protein
4883720	4961825	78105	ACSR9I_23520	4903470	4904504	-1	P-type DNA transfer ATPase VirB11
4883720	4961825	78105	ACSR9I_23525	4904501	4904698	-1	DNA-binding protein
4883720	4961825	78105	ACSR9I_23530	4904700	4905911	-1	VirB10/TraB/TrbI family type IV secretion systemprotein
4883720	4961825	78105	ACSR9I_23535	4905908	4906837	-1	TrbG/VirB9 family P-type conjugative transfer protein
4883720	4961825	78105	ACSR9I_23540	4906843	4907571	-1	virB8 family protein
4883720	4961825	78105	ACSR9I_23545	4907829	4908884	-1	type IV secretion system protein
4883720	4961825	78105	ACSR9I_23550	4908896	4909150	-1	EexN family lipoprotein
4883720	4961825	78105	ACSR9I_23555	4909159	4909914	-1	type IV secretion system protein
4883720	4961825	78105	ACSR9I_23560	4909924	4912677	-1	VirB3 family type IV secretion system protein
4883720	4961825	78105	ACSR9I_23565	4912702	4912992	-1	TrbC/VirB2 family protein
4883720	4961825	78105	ACSR9I_23570	4912976	4913620	-1	lytic transglycosylase domain-containing protein
4883720	4961825	78105	ACSR9I_23575	4913844	4914353	-1	transcription termination/antitermination NusG family protein
4883720	4961825	78105	ACSR9I_23580	4914710	4915867	-1	MobP1 family relaxase
4883720	4961825	78105	ACSR9I_23585	4915870	4916415	-1	DNA distortion polypeptide 1
4883720	4961825	78105	ACSR9I_23590	4917794	4920103	1	colicin-like bacteriocin tRNase domain-containing protein
4883720	4961825	78105	ACSR9I_23595	4920119	4920394	1	hypothetical protein
4883720	4961825	78105	ACSR9I_23600	4920731	4920997	1	colicin immunity domain-containing protein
4883720	4961825	78105	ACSR9I_23605	4921443	4922768	-1	pyocin knob domain-containing protein
4883720	4961825	78105	ACSR9I_23610	4922905	4923159	1	phage exclusion lipoprotein Cor
4883720	4961825	78105	ACSR9I_23615	4923163	4924122	-1	hypothetical protein
4883720	4961825	78105	ACSR9I_23620	4924122	4927589	-1	host specificity protein J
4883720	4961825	78105	ACSR9I_23625	4927644	4928261	-1	tail assembly protein
4883720	4961825	78105	ACSR9I_23630	4928239	4928973	-1	C40 family peptidase
4883720	4961825	78105	ACSR9I_23635	4928976	4929713	-1	phage minor tail protein L
4883720	4961825	78105	ACSR9I_23640	4929769	4930107	-1	phage tail protein
4883720	4961825	78105	ACSR9I_23645	4930110	4932668	-1	phage tail tape measure protein
4883720	4961825	78105	ACSR9I_23650	4932652	4932966	-1	phage tail assembly protein T
4883720	4961825	78105	ACSR9I_23655	4932975	4933388	-1	phage tail assembly chaperone G
4883720	4961825	78105	ACSR9I_23660	4933426	4934163	-1	phage tail protein
4883720	4961825	78105	ACSR9I_23665	4934171	4934569	-1	phage minor tail U family protein
4883720	4961825	78105	ACSR9I_23670	4934566	4935120	-1	phage tail protein
4883720	4961825	78105	ACSR9I_23675	4935133	4935486	-1	head-tail joining protein
4883720	4961825	78105	ACSR9I_23680	4935497	4935889	-1	DNA-packaging protein FI
4883720	4961825	78105	ACSR9I_23685	4935932	4936957	-1	major capsid protein
4883720	4961825	78105	ACSR9I_23690	4937025	4937357	-1	head decoration protein
4883720	4961825	78105	ACSR9I_23695	4937367	4938695	-1	S49 family peptidase
4883720	4961825	78105	ACSR9I_23700	4938676	4940268	-1	phage portal protein
4883720	4961825	78105	ACSR9I_23705	4940265	4940471	-1	phage head-tail joining protein
4883720	4961825	78105	ACSR9I_23710	4940471	4942393	-1	phage terminase large subunit family protein
4883720	4961825	78105	ACSR9I_23715	4942368	4942913	-1	terminase small subunit
4883720	4961825	78105	ACSR9I_23720	4943164	4943673	-1	hypothetical protein
4883720	4961825	78105	ACSR9I_23725	4943758	4943967	-1	hypothetical protein
4883720	4961825	78105	ACSR9I_23730	4944027	4944272	-1	hypothetical protein
4883720	4961825	78105	ACSR9I_23735	4944338	4944568	-1	hypothetical protein
4883720	4961825	78105	ACSR9I_23740	4944546	4944752	-1	hypothetical protein
4883720	4961825	78105	ACSR9I_23745	4944709	4944978	-1	hypothetical protein
4883720	4961825	78105	ACSR9I_23750	4944985	4945542	-1	glycoside hydrolase family 19 protein
4883720	4961825	78105	ACSR9I_23880	4946543	4947829	-1	amino acid adenylation domain-containing protein
4883720	4961825	78105	ACSR9I_23755	4949048	4949311	1	plasmid stabilization protein
4883720	4961825	78105	ACSR9I_23760	4949301	4949600	1	type II toxin-antitoxin system RelE/ParE family toxin
4883720	4961825	78105	ACSR9I_23765	4949662	4950039	-1	entry exclusion protein 1
4883720	4961825	78105	ACSR9I_23770	4950108	4950287	1	Rop family plasmid primer RNA-binding protein
4883720	4961825	78105	ACSR9I_23775	4950315	4950845	-1	hypothetical protein
4883720	4961825	78105	ACSR9I_23780	4950852	4951583	-1	MobC family replication-relaxation protein
4883720	4961825	78105	ACSR9I_23785	4951583	4953547	-1	type IV secretory system conjugative DNA transfer family protein
4883720	4961825	78105	ACSR9I_23790	4954665	4954813	1	replication initiation protein
4883720	4961825	78105	ACSR9I_23795	4955028	4955177	-1	colicin release lysis protein
4883720	4961825	78105	ACSR9I_23800	4955262	4955519	-1	cloacin immunity family protein
4883720	4961825	78105	ACSR9I_23805	4955529	4957214	-1	colicin-like bacteriocin tRNase domain-containing protein
4883720	4961825	78105	ACSR9I_23810	4957616	4958035	1	Exc2 family lipoprotein
4883720	4961825	78105	ACSR9I_23815	4959542	4959799	-1	hypothetical protein
4883720	4961825	78105	ACSR9I_23820	4959796	4959960	-1	hypothetical protein
4883720	4961825	78105	ACSR9I_23825	4960035	4960373	-1	hypothetical protein
4883720	4961825	78105	ACSR9I_23830	4960467	4960709	-1	hypothetical protein
4883720	4961825	78105	ACSR9I_23835	4960699	4960911	-1	hypothetical protein
4883720	4961825	78105	ACSR9I_23840	4960977	4961528	-1	hypothetical protein
4883720	4961825	78105	ACSR9I_23845	4961589	4961825	-1	hypothetical protein

## Sheet: UTI-24-81
Island start	Island end	Length	Locus	Gene start	Gene end	Strand	Product
251537	257760	6223	ACSR9J_07625	251537	252235	-1	GntR family transcriptional regulator
251537	257760	6223	ACSR9J_07620	252436	252747	1	PTS sugar transporter subunit IIB
251537	257760	6223	ACSR9J_07615	252892	254211	1	PTS sugar transporter subunit IIC
251537	257760	6223	ACSR9J_07610	254250	254561	1	PTS lactose/cellobiose transporter subunit IIA
251537	257760	6223	ACSR9J_07605	254622	256295	1	carbohydrate porin
251537	257760	6223	ACSR9J_07600	256321	257760	1	6-phospho-beta-glucosidase
564186	569912	5726	ACSR9J_06235	564186	564467	1	DUF2574 family protein
564186	569912	5726	ACSR9J_06230	564746	565279	1	fimbrial protein YehD
564186	569912	5726	ACSR9J_06225	565344	566024	1	fimbrial assembly chaperone
564186	569912	5726	ACSR9J_06220	566039	568525	1	fimbrial biogenesis outer membrane usher protein
564186	569912	5726	ACSR9J_06215	568538	569518	1	fimbrial protein
564186	569912	5726	ACSR9J_06210	569592	569912	-1	Ni(II)/Co(II) efflux transporter accessory subunit RcnB
638079	648184	10105	ACSR9J_05930	638079	639212	1	CDP-glycerol glycerophosphotransferase family protein
638079	648184	10105	ACSR9J_05925	639213	640268	1	glycosyltransferase family 2 protein
638079	648184	10105	ACSR9J_05920	640604	641434	1	hypothetical protein
638079	648184	10105	ACSR9J_05915	641439	642890	1	flippase
638079	648184	10105	ACSR9J_05910	642899	643624	1	IspD/TarI family cytidylyltransferase
638079	648184	10105	ACSR9J_05905	643621	644679	1	NAD-dependent epimerase/dehydratase family protein
638079	648184	10105	ACSR9J_05900	644842	645591	1	DUF4422 domain-containing protein
638079	648184	10105	ACSR9J_05895	645588	646733	1	UDP-galactopyranose mutase
638079	648184	10105	ACSR9J_05890	646748	648184	1	undecaprenyl-phosphate galactose phosphotransferase
809332	846833	37501	ACSR9J_05005	809332	810072	-1	hypothetical protein
809332	846833	37501	ACSR9J_05000	810153	811355	1	tyrosine-type recombinase/integrase
809332	846833	37501	ACSR9J_04995	811732	812103	1	hypothetical protein
809332	846833	37501	ACSR9J_04990	812129	812662	1	hypothetical protein
809332	846833	37501	ACSR9J_04985	812735	813169	1	DUF2787 family protein
809332	846833	37501	ACSR9J_04980	813780	814598	-1	DUF726 domain-containing protein
809332	846833	37501	ACSR9J_04975	814660	815562	-1	helix-turn-helix transcriptional regulator
809332	846833	37501	ACSR9J_04970	815942	816268	1	hypothetical protein
809332	846833	37501	ACSR9J_04965	816316	818916	-1	hypothetical protein
809332	846833	37501	ACSR9J_04960	818963	819601	-1	hypothetical protein
809332	846833	37501	ACSR9J_04955	819591	819791	-1	helix-turn-helix transcriptional regulator
809332	846833	37501	ACSR9J_04950	819934	821070	-1	tyrosine-type recombinase/integrase
809332	846833	37501	ACSR9J_04945	821214	822344	-1	hypothetical protein
809332	846833	37501	ACSR9J_04940	822747	823979	-1	hypothetical protein
809332	846833	37501	ACSR9J_04935	824286	825809	1	type I restriction-modification system subunit M
809332	846833	37501	ACSR9J_04930	825799	827046	1	restriction endonuclease subunit S
809332	846833	37501	ACSR9J_04925	827043	827726	1	YecA family protein
809332	846833	37501	ACSR9J_04920	827671	829533	1	cold-shock protein
809332	846833	37501	ACSR9J_04915	829603	832887	1	type I restriction endonuclease subunit R
809332	846833	37501	ACSR9J_04910	832884	833639	1	M48 family metallopeptidase
809332	846833	37501	ACSR9J_04905	833726	834069	1	IS1-like element transposase
809332	846833	37501	ACSR9J_04900	834039	834272	1	integrase core domain-containing protein
809332	846833	37501	ACSR9J_04895	834297	835748	1	DUF262 domain-containing protein
809332	846833	37501	ACSR9J_04890	835741	837783	1	DUF262 domain-containing protein
809332	846833	37501	ACSR9J_04885	837970	843705	1	DUF4011 domain-containing anti-phage protein Hhe
809332	846833	37501	ACSR9J_04880	844457	845122	1	YecA family protein
809332	846833	37501	ACSR9J_04875	845154	846365	-1	tyrosine transporter TyrP
809332	846833	37501	ACSR9J_04870	846594	846833	1	YecH family metal-binding protein
809332	816268	6936	ACSR9J_05005	809332	810072	-1	hypothetical protein
809332	816268	6936	ACSR9J_05000	810153	811355	1	tyrosine-type recombinase/integrase
809332	816268	6936	ACSR9J_04995	811732	812103	1	hypothetical protein
809332	816268	6936	ACSR9J_04990	812129	812662	1	hypothetical protein
809332	816268	6936	ACSR9J_04985	812735	813169	1	DUF2787 family protein
809332	816268	6936	ACSR9J_04980	813780	814598	-1	DUF726 domain-containing protein
809332	816268	6936	ACSR9J_04975	814660	815562	-1	helix-turn-helix transcriptional regulator
809332	816268	6936	ACSR9J_04970	815942	816268	1	hypothetical protein
819591	823979	4388	ACSR9J_04960	818963	819601	-1	hypothetical protein
819591	823979	4388	ACSR9J_04955	819591	819791	-1	helix-turn-helix transcriptional regulator
819591	823979	4388	ACSR9J_04950	819934	821070	-1	tyrosine-type recombinase/integrase
819591	823979	4388	ACSR9J_04945	821214	822344	-1	hypothetical protein
819591	823979	4388	ACSR9J_04940	822747	823979	-1	hypothetical protein
834039	843705	9666	ACSR9J_04905	833726	834069	1	IS1-like element transposase
834039	843705	9666	ACSR9J_04900	834039	834272	1	integrase core domain-containing protein
834039	843705	9666	ACSR9J_04895	834297	835748	1	DUF262 domain-containing protein
834039	843705	9666	ACSR9J_04890	835741	837783	1	DUF262 domain-containing protein
834039	843705	9666	ACSR9J_04885	837970	843705	1	DUF4011 domain-containing anti-phage protein Hhe
1191255	1195993	4738	ACSR9J_03305	1191255	1192514	1	oligosaccharide MFS transporter
1191255	1195993	4738	ACSR9J_03300	1192507	1194234	1	hypothetical protein
1191255	1195993	4738	ACSR9J_03295	1194303	1195019	1	oligogalacturonate-specific porin KdgM family protein
1191255	1195993	4738	ACSR9J_03290	1195118	1195993	1	helix-turn-helix domain-containing protein
1583479	1595849	12370	ACSR9J_01415	1583479	1584585	1	tRNA 2-thiouridine(34) synthase MnmA
1583479	1595849	12370	ACSR9J_01410	1584621	1585262	1	high frequency lysogenization protein HflD
1583479	1595849	12370	ACSR9J_01405	1585266	1586636	1	adenylosuccinate lyase
1583479	1595849	12370	ACSR9J_01400	1587013	1588278	-1	Y-family DNA polymerase
1583479	1595849	12370	ACSR9J_01395	1588281	1588700	-1	translesion error-prone DNA polymerase V autoproteolytic subunit
1583479	1595849	12370	ACSR9J_01390	1589120	1590175	1	acyltransferase family protein
1583479	1595849	12370	ACSR9J_01385	1590218	1591504	-1	tail fiber domain-containing protein
1583479	1595849	12370	ACSR9J_01380	1591514	1592698	-1	endonuclease/exonuclease/phosphatase family protein
1583479	1595849	12370	ACSR9J_01375	1592755	1595472	-1	host specificity factor TipJ family phage tail protein
1583479	1595849	12370	ACSR9J_01370	1595469	1595849	-1	nitrite transporter
1588281	1592698	4417	ACSR9J_01395	1588281	1588700	-1	translesion error-prone DNA polymerase V autoproteolytic subunit
1588281	1592698	4417	ACSR9J_01390	1589120	1590175	1	acyltransferase family protein
1588281	1592698	4417	ACSR9J_01385	1590218	1591504	-1	tail fiber domain-containing protein
1588281	1592698	4417	ACSR9J_01380	1591514	1592698	-1	endonuclease/exonuclease/phosphatase family protein
1602387	1606738	4351	ACSR9J_01325	1602387	1602779	-1	phage tail terminator-like protein
1602387	1606738	4351	ACSR9J_01320	1602776	1603327	-1	hypothetical protein
1602387	1606738	4351	ACSR9J_01315	1603526	1603909	-1	glutamate 5-kinase
1602387	1606738	4351	ACSR9J_01310	1604098	1604493	-1	protein singed
1602387	1606738	4351	ACSR9J_01305	1604490	1605089	-1	hypothetical protein
1602387	1606738	4351	ACSR9J_01300	1605071	1606531	-1	glycosyltransferase family 2 protein
1602387	1606738	4351	ACSR9J_01295	1606535	1606738	-1	hypothetical protein
1611372	1615455	4083	ACSR9J_01270	1611372	1612685	-1	terminase large subunit domain-containing protein
1611372	1615455	4083	ACSR9J_01265	1612669	1613646	-1	terminase small subunit
1611372	1615455	4083	ACSR9J_01260	1613724	1614194	1	hypothetical protein
1611372	1615455	4083	ACSR9J_01255	1614315	1614515	1	HEAT repeat domain-containing protein
1611372	1615455	4083	ACSR9J_01250	1614611	1614970	-1	hypothetical protein
1611372	1615455	4083	ACSR9J_01245	1615035	1615181	-1	hypothetical protein
1611372	1615455	4083	ACSR9J_01240	1615186	1615455	-1	hypothetical protein
1616517	1632560	16043	ACSR9J_01230	1616249	1616530	-1	phage holin family protein
1616517	1632560	16043	ACSR9J_01225	1616517	1616912	-1	phage holin family protein
1616517	1632560	16043	ACSR9J_01220	1617232	1617699	-1	Hsp20 family protein
1616517	1632560	16043	ACSR9J_01215	1618197	1618994	-1	antitermination protein Q
1616517	1632560	16043	ACSR9J_01210	1618984	1619130	-1	YlcG family protein
1616517	1632560	16043	ACSR9J_01205	1619127	1619483	-1	RusA family crossover junction endodeoxyribonuclease
1616517	1632560	16043	ACSR9J_01200	1619480	1619770	-1	DUF1364 domain-containing protein
1616517	1632560	16043	ACSR9J_01195	1619773	1619979	-1	hypothetical protein
1616517	1632560	16043	ACSR9J_01190	1619979	1620575	-1	DUF1367 family protein
1616517	1632560	16043	ACSR9J_01185	1620613	1620861	-1	hypothetical protein
1616517	1632560	16043	ACSR9J_01180	1620979	1621213	-1	DinI-like family protein
1616517	1632560	16043	ACSR9J_01175	1621512	1622147	-1	hypothetical protein
1616517	1632560	16043	ACSR9J_01170	1622144	1622392	-1	DNA polymerase III subunit theta
1616517	1632560	16043	ACSR9J_01165	1622676	1623080	1	cell envelope integrity TolA C-terminal domain-containing protein
1616517	1632560	16043	ACSR9J_01160	1623071	1623232	-1	hypothetical protein
1616517	1632560	16043	ACSR9J_01155	1623532	1624086	-1	hypothetical protein
1616517	1632560	16043	ACSR9J_01150	1624083	1624409	-1	hypothetical protein
1616517	1632560	16043	ACSR9J_01145	1624487	1624609	-1	DUF551 domain-containing protein
1616517	1632560	16043	ACSR9J_01140	1624610	1624894	-1	hypothetical protein
1616517	1632560	16043	ACSR9J_01135	1624891	1625121	-1	hypothetical protein
1616517	1632560	16043	ACSR9J_01130	1625118	1625705	-1	hypothetical protein
1616517	1632560	16043	ACSR9J_01125	1625702	1626013	-1	hypothetical protein
1616517	1632560	16043	ACSR9J_01120	1626016	1626762	-1	DUF1627 domain-containing protein
1616517	1632560	16043	ACSR9J_01115	1626779	1627528	-1	ATP-binding protein
1616517	1632560	16043	ACSR9J_01110	1627531	1628403	-1	DNA-binding protein
1616517	1632560	16043	ACSR9J_01105	1628538	1629080	-1	toxin YdaT domain-containing protein
1616517	1632560	16043	ACSR9J_01100	1629083	1629316	-1	transcriptional regulator
1616517	1632560	16043	ACSR9J_01095	1629420	1629809	1	helix-turn-helix domain-containing protein
1616517	1632560	16043	ACSR9J_01090	1629963	1630142	1	hypothetical protein
1616517	1632560	16043	ACSR9J_01085	1630102	1630938	1	hypothetical protein
1616517	1632560	16043	ACSR9J_01080	1630983	1631192	-1	fumarate hydratase FumD
1616517	1632560	16043	ACSR9J_01075	1631477	1631701	1	hypothetical protein
1616517	1632560	16043	ACSR9J_01070	1631704	1631835	1	hypothetical protein
1616517	1632560	16043	ACSR9J_01065	1631832	1632017	1	YebW family protein
1616517	1632560	16043	ACSR9J_01060	1632027	1632185	1	YdaE family protein
1616517	1632560	16043	ACSR9J_01055	1632207	1632560	1	DNA breaking-rejoining protein
1620613	1631192	10579	ACSR9J_01185	1620613	1620861	-1	hypothetical protein
1620613	1631192	10579	ACSR9J_01180	1620979	1621213	-1	DinI-like family protein
1620613	1631192	10579	ACSR9J_01175	1621512	1622147	-1	hypothetical protein
1620613	1631192	10579	ACSR9J_01170	1622144	1622392	-1	DNA polymerase III subunit theta
1620613	1631192	10579	ACSR9J_01165	1622676	1623080	1	cell envelope integrity TolA C-terminal domain-containing protein
1620613	1631192	10579	ACSR9J_01160	1623071	1623232	-1	hypothetical protein
1620613	1631192	10579	ACSR9J_01155	1623532	1624086	-1	hypothetical protein
1620613	1631192	10579	ACSR9J_01150	1624083	1624409	-1	hypothetical protein
1620613	1631192	10579	ACSR9J_01145	1624487	1624609	-1	DUF551 domain-containing protein
1620613	1631192	10579	ACSR9J_01140	1624610	1624894	-1	hypothetical protein
1620613	1631192	10579	ACSR9J_01135	1624891	1625121	-1	hypothetical protein
1620613	1631192	10579	ACSR9J_01130	1625118	1625705	-1	hypothetical protein
1620613	1631192	10579	ACSR9J_01125	1625702	1626013	-1	hypothetical protein
1620613	1631192	10579	ACSR9J_01120	1626016	1626762	-1	DUF1627 domain-containing protein
1620613	1631192	10579	ACSR9J_01115	1626779	1627528	-1	ATP-binding protein
1620613	1631192	10579	ACSR9J_01110	1627531	1628403	-1	DNA-binding protein
1620613	1631192	10579	ACSR9J_01105	1628538	1629080	-1	toxin YdaT domain-containing protein
1620613	1631192	10579	ACSR9J_01100	1629083	1629316	-1	transcriptional regulator
1620613	1631192	10579	ACSR9J_01095	1629420	1629809	1	helix-turn-helix domain-containing protein
1620613	1631192	10579	ACSR9J_01090	1629963	1630142	1	hypothetical protein
1620613	1631192	10579	ACSR9J_01085	1630102	1630938	1	hypothetical protein
1620613	1631192	10579	ACSR9J_01080	1630983	1631192	-1	fumarate hydratase FumD
2287001	2294127	7126	ACSR9J_17315	2287001	2288257	1	MFS transporter
2287001	2294127	7126	ACSR9J_17320	2288287	2288985	1	oligogalacturonate-specific porin KdgM family protein
2287001	2294127	7126	ACSR9J_17325	2289000	2290223	1	alginate lyase family protein
2287001	2294127	7126	ACSR9J_17330	2290235	2292178	1	heparinase II/III domain-containing protein
2287001	2294127	7126	ACSR9J_17335	2292706	2294127	-1	PAAR domain-containing protein
2578645	2583519	4874	ACSR9J_20395	2578645	2579628	1	DUF1852 domain-containing protein
2578645	2583519	4874	ACSR9J_20390	2579656	2580687	1	methionine synthase
2578645	2583519	4874	ACSR9J_20385	2580897	2581397	-1	hypothetical protein
2578645	2583519	4874	ACSR9J_20380	2581394	2582581	-1	AAA family ATPase
2578645	2583519	4874	ACSR9J_20375	2583247	2583519	-1	ogr/Delta-like zinc finger family protein
2579656	2592021	12365	ACSR9J_20390	2579656	2580687	1	methionine synthase
2579656	2592021	12365	ACSR9J_20385	2580897	2581397	-1	hypothetical protein
2579656	2592021	12365	ACSR9J_20380	2581394	2582581	-1	AAA family ATPase
2579656	2592021	12365	ACSR9J_20375	2583247	2583519	-1	ogr/Delta-like zinc finger family protein
2579656	2592021	12365	ACSR9J_20370	2583802	2586489	-1	DUF927 domain-containing protein
2579656	2592021	12365	ACSR9J_20365	2586486	2586896	-1	hypothetical protein
2579656	2592021	12365	ACSR9J_20360	2586889	2587125	-1	hypothetical protein
2579656	2592021	12365	ACSR9J_20355	2587122	2587712	-1	host cell division inhibitor Icd-like protein
2579656	2592021	12365	ACSR9J_20350	2587800	2588804	-1	P2 family phage major capsid protein
2579656	2592021	12365	ACSR9J_20345	2588827	2589699	-1	hypothetical protein
2579656	2592021	12365	ACSR9J_20340	2589736	2589936	-1	helix-turn-helix transcriptional regulator
2579656	2592021	12365	ACSR9J_20335	2590044	2590841	-1	hypothetical protein
2579656	2592021	12365	ACSR9J_20330	2590834	2592021	-1	tyrosine-type recombinase/integrase
3083197	3146641	63444	ACSR9J_09745	3083197	3084567	-1	tyrosine phenol-lyase
3083197	3146641	63444	ACSR9J_09750	3085546	3086430	1	ParA family protein
3083197	3146641	63444	ACSR9J_09755	3086427	3086801	1	hypothetical protein
3083197	3146641	63444	ACSR9J_09760	3086794	3088149	1	replicative DNA helicase
3083197	3146641	63444	ACSR9J_09765	3088146	3089630	1	ParB family protein
3083197	3146641	63444	ACSR9J_09770	3089614	3090153	1	DUF2857 domain-containing protein
3083197	3146641	63444	ACSR9J_09775	3090172	3091305	1	STY4528 family pathogenicity island replication protein
3083197	3146641	63444	ACSR9J_09780	3091811	3092575	-1	HNH endonuclease
3083197	3146641	63444	ACSR9J_09785	3092632	3093597	-1	nucleotidyl transferase AbiEii/AbiGii toxin family protein
3083197	3146641	63444	ACSR9J_09790	3093594	3094316	-1	DUF6088 family protein
3083197	3146641	63444	ACSR9J_09795	3094596	3096908	1	autotransporter outer membrane beta-barrel domain-containing protein
3083197	3146641	63444	ACSR9J_09800	3097245	3097943	1	PFL_4669 family integrating conjugative element protein
3083197	3146641	63444	ACSR9J_09805	3097933	3098439	1	DUF3158 family protein
3083197	3146641	63444	ACSR9J_09810	3099001	3099417	1	STY4534 family ICE replication protein
3083197	3146641	63444	ACSR9J_09815	3099538	3100002	1	response regulator
3083197	3146641	63444	ACSR9J_09820	3099995	3100603	1	hypothetical protein
3083197	3146641	63444	ACSR9J_09825	3100610	3101260	1	TIGR03759 family integrating conjugative elementprotein
3083197	3146641	63444	ACSR9J_09830	3101236	3101769	1	transglycosylase
3083197	3146641	63444	ACSR9J_09835	3101766	3102173	1	integrating conjugative element protein
3083197	3146641	63444	ACSR9J_09840	3102170	3104203	1	type IV conjugative transfer system coupling protein TraD
3083197	3146641	63444	ACSR9J_09845	3104166	3104432	1	hypothetical protein
3083197	3146641	63444	ACSR9J_09850	3104432	3105112	1	DUF4400 domain-containing protein
3083197	3146641	63444	ACSR9J_09855	3105150	3106037	1	hypothetical protein
3083197	3146641	63444	ACSR9J_09860	3106068	3107021	1	SIR2 family protein
3083197	3146641	63444	ACSR9J_09865	3107109	3107423	1	RAQPRD family integrative conjugative element protein
3083197	3146641	63444	ACSR9J_09870	3107420	3107653	1	TIGR03758 family integrating conjugative elementprotein
3083197	3146641	63444	ACSR9J_09875	3107672	3107998	1	TIGR03745 family integrating conjugative elementmembrane protein
3083197	3146641	63444	ACSR9J_09880	3108002	3108355	1	TIGR03750 family conjugal transfer protein
3083197	3146641	63444	ACSR9J_09885	3108352	3108978	1	PFL_4703 family integrating conjugative element protein
3083197	3146641	63444	ACSR9J_09890	3108975	3109763	1	TIGR03749 family integrating conjugative elementprotein
3083197	3146641	63444	ACSR9J_09895	3109760	3111097	1	TIGR03752 family integrating conjugative elementprotein
3083197	3146641	63444	ACSR9J_09900	3111097	3111486	1	TIGR03751 family conjugal transfer lipoprotein
3083197	3146641	63444	ACSR9J_09905	3111486	3114128	1	conjugative transfer ATPase
3083197	3146641	63444	ACSR9J_09910	3114199	3115335	1	hypothetical protein
3083197	3146641	63444	ACSR9J_09915	3115409	3115729	-1	hypothetical protein
3083197	3146641	63444	ACSR9J_09920	3115719	3117023	-1	hypothetical protein
3083197	3146641	63444	ACSR9J_09925	3117144	3117470	-1	helix-turn-helix domain-containing protein
3083197	3146641	63444	ACSR9J_09930	3117547	3117891	-1	helix-turn-helix domain-containing protein
3083197	3146641	63444	ACSR9J_09935	3117968	3118228	1	helix-turn-helix domain-containing protein
3083197	3146641	63444	ACSR9J_09940	3118225	3118962	1	Crp/Fnr family transcriptional regulator
3083197	3146641	63444	ACSR9J_09945	3119066	3120490	1	DNA cytosine methyltransferase
3083197	3146641	63444	ACSR9J_09950	3120541	3121740	-1	type II restriction endonuclease
3083197	3146641	63444	ACSR9J_09955	3121841	3122992	-1	anaerobic sulfatase maturase
3083197	3146641	63444	ACSR9J_09960	3122989	3123789	-1	sulfite exporter TauE/SafE family protein
3083197	3146641	63444	ACSR9J_09965	3123793	3125085	-1	sulfatase-like hydrolase/transferase
3083197	3146641	63444	ACSR9J_09970	3125099	3126343	-1	oligosaccharide MFS transporter
3083197	3146641	63444	ACSR9J_09975	3126739	3128265	1	pectate lyase
3083197	3146641	63444	ACSR9J_09980	3128365	3129297	1	TIGR03756 family integrating conjugative elementprotein
3083197	3146641	63444	ACSR9J_09985	3129300	3130667	1	integrating conjugative element protein
3083197	3146641	63444	ACSR9J_09990	3130664	3130921	1	hypothetical protein
3083197	3146641	63444	ACSR9J_09995	3130918	3132399	1	conjugal transfer protein TraG N-terminal domain-containing protein
3083197	3146641	63444	ACSR9J_10000	3132771	3135143	1	sensor histidine kinase
3083197	3146641	63444	ACSR9J_10005	3135150	3137060	1	hypothetical protein
3083197	3146641	63444	ACSR9J_10010	3137128	3137970	-1	phosphoadenosine phosphosulfate reductase familyprotein
3083197	3146641	63444	ACSR9J_10015	3137971	3141294	-1	ATP-binding protein
3083197	3146641	63444	ACSR9J_10020	3141284	3142222	-1	DUF4007 family protein
3083197	3146641	63444	ACSR9J_10025	3142637	3142930	1	hypothetical protein
3083197	3146641	63444	ACSR9J_10030	3143016	3143927	1	ArdC family protein
3083197	3146641	63444	ACSR9J_10035	3144106	3145725	1	MobH family relaxase
3083197	3146641	63444	ACSR9J_10040	3145715	3146641	1	tyrosine-type recombinase/integrase
3104166	3108355	4189	ACSR9J_09840	3102170	3104203	1	type IV conjugative transfer system coupling protein TraD
3104166	3108355	4189	ACSR9J_09845	3104166	3104432	1	hypothetical protein
3104166	3108355	4189	ACSR9J_09850	3104432	3105112	1	DUF4400 domain-containing protein
3104166	3108355	4189	ACSR9J_09855	3105150	3106037	1	hypothetical protein
3104166	3108355	4189	ACSR9J_09860	3106068	3107021	1	SIR2 family protein
3104166	3108355	4189	ACSR9J_09865	3107109	3107423	1	RAQPRD family integrative conjugative element protein
3104166	3108355	4189	ACSR9J_09870	3107420	3107653	1	TIGR03758 family integrating conjugative elementprotein
3104166	3108355	4189	ACSR9J_09875	3107672	3107998	1	TIGR03745 family integrating conjugative elementmembrane protein
3104166	3108355	4189	ACSR9J_09880	3108002	3108355	1	TIGR03750 family conjugal transfer protein
3104166	3108355	4189	ACSR9J_09885	3108352	3108978	1	PFL_4703 family integrating conjugative element protein
3114199	3118228	4029	ACSR9J_09910	3114199	3115335	1	hypothetical protein
3114199	3118228	4029	ACSR9J_09915	3115409	3115729	-1	hypothetical protein
3114199	3118228	4029	ACSR9J_09920	3115719	3117023	-1	hypothetical protein
3114199	3118228	4029	ACSR9J_09925	3117144	3117470	-1	helix-turn-helix domain-containing protein
3114199	3118228	4029	ACSR9J_09930	3117547	3117891	-1	helix-turn-helix domain-containing protein
3114199	3118228	4029	ACSR9J_09935	3117968	3118228	1	helix-turn-helix domain-containing protein
3114199	3118228	4029	ACSR9J_09940	3118225	3118962	1	Crp/Fnr family transcriptional regulator
3132771	3142222	9451	ACSR9J_10000	3132771	3135143	1	sensor histidine kinase
3132771	3142222	9451	ACSR9J_10005	3135150	3137060	1	hypothetical protein
3132771	3142222	9451	ACSR9J_10010	3137128	3137970	-1	phosphoadenosine phosphosulfate reductase familyprotein
3132771	3142222	9451	ACSR9J_10015	3137971	3141294	-1	ATP-binding protein
3132771	3142222	9451	ACSR9J_10020	3141284	3142222	-1	DUF4007 family protein
3286539	3378688	92149	ACSR9J_10720	3286539	3287840	1	anaerobic C4-dicarboxylate transporter DcuA
3286539	3378688	92149	ACSR9J_10725	3287962	3288309	1	divalent cation tolerance protein CutA
3286539	3378688	92149	ACSR9J_10730	3288285	3289994	1	protein-disulfide reductase DsbD
3286539	3378688	92149	ACSR9J_10735	3290031	3290606	1	transcriptional regulator
3286539	3378688	92149	ACSR9J_10745	3290993	3292249	1	tyrosine-type recombinase/integrase
3286539	3378688	92149	ACSR9J_10750	3292462	3293523	1	nucleoid-associated protein
3286539	3378688	92149	ACSR9J_10755	3293495	3294979	1	hypothetical protein
3286539	3378688	92149	ACSR9J_10760	3295466	3296163	1	IS1 family transposase
3286539	3378688	92149	ACSR9J_10765	3296754	3296882	1	hypothetical protein
3286539	3378688	92149	ACSR9J_10770	3296969	3297469	-1	hypothetical protein
3286539	3378688	92149	ACSR9J_10775	3297516	3299084	-1	formylglycine-generating enzyme family protein
3286539	3378688	92149	ACSR9J_10780	3299133	3300308	-1	ABC transporter permease
3286539	3378688	92149	ACSR9J_10785	3300337	3301062	-1	ABC transporter ATP-binding protein
3286539	3378688	92149	ACSR9J_10790	3301062	3303023	-1	vWA domain-containing protein
3286539	3378688	92149	ACSR9J_10795	3303020	3304033	-1	hypothetical protein
3286539	3378688	92149	ACSR9J_10800	3304027	3306741	-1	virulence factor SrfC family protein
3286539	3378688	92149	ACSR9J_10805	3306741	3309809	-1	virulence factor SrfB
3286539	3378688	92149	ACSR9J_10810	3309827	3311296	-1	SrfA family protein
3286539	3378688	92149	ACSR9J_10815	3311347	3312492	-1	tellurite resistance domain protein
3286539	3378688	92149	ACSR9J_10820	3312620	3313102	-1	hypothetical protein
3286539	3378688	92149	ACSR9J_10825	3313192	3313929	-1	hypothetical protein
3286539	3378688	92149	ACSR9J_10830	3314703	3314813	1	DUF4942 domain-containing protein
3286539	3378688	92149	ACSR9J_10835	3314856	3316805	-1	methyl-accepting chemotaxis protein
3286539	3378688	92149	ACSR9J_10840	3317424	3318866	-1	pyruvate kinase
3286539	3378688	92149	ACSR9J_10845	3318924	3320081	-1	glycerate 2-kinase
3286539	3378688	92149	ACSR9J_10850	3320143	3321033	-1	2-hydroxy-3-oxopropionate reductase
3286539	3378688	92149	ACSR9J_10855	3321064	3321834	-1	2-dehydro-3-deoxyglucarate aldolase
3286539	3378688	92149	ACSR9J_10860	3321850	3323181	-1	galactarate/glucarate/glycerate transporter GarP
3286539	3378688	92149	ACSR9J_10865	3323553	3325124	1	galactarate dehydratase
3286539	3378688	92149	ACSR9J_10870	3325291	3325547	-1	IS200/IS605 family transposase
3286539	3378688	92149	ACSR9J_10875	3326005	3327165	-1	sugar diacid recognition domain-containing protein
3286539	3378688	92149	ACSR9J_10880	3328041	3328817	1	threonine/serine ThrE exporter family protein
3286539	3378688	92149	ACSR9J_10885	3328808	3329281	1	threonine/serine exporter
3286539	3378688	92149	ACSR9J_10890	3329387	3329722	-1	hypothetical protein
3286539	3378688	92149	ACSR9J_10895	3330106	3330849	1	SDR family oxidoreductase
3286539	3378688	92149	ACSR9J_10900	3331143	3331313	-1	autotransporter outer membrane beta-barrel domain-containing protein
3286539	3378688	92149	ACSR9J_10905	3331545	3331709	-1	autotransporter outer membrane beta-barrel domain-containing protein
3286539	3378688	92149	ACSR9J_10910	3331731	3331856	-1	autotransporter outer membrane beta-barrel domain-containing protein
3286539	3378688	92149	ACSR9J_10915	3333696	3334871	-1	cation:proton antiporter domain-containing protein
3286539	3378688	92149	ACSR9J_10920	3334843	3335970	1	ABC transporter permease subunit
3286539	3378688	92149	ACSR9J_10925	3336140	3336370	1	hypothetical protein
3286539	3378688	92149	ACSR9J_10930	3336955	3337437	-1	Fur family transcriptional regulator
3286539	3378688	92149	ACSR9J_10935	3337588	3337989	1	phosphoribosyl-AMP cyclohydrolase
3286539	3378688	92149	ACSR9J_10940	3338026	3338298	1	GTP-binding protein
3286539	3378688	92149	ACSR9J_10945	3338334	3339469	-1	IS3 family transposase
3286539	3378688	92149	ACSR9J_10950	3339928	3341097	1	efflux RND transporter periplasmic adaptor subunit
3286539	3378688	92149	ACSR9J_10955	3341094	3344285	1	efflux RND transporter permease subunit
3286539	3378688	92149	ACSR9J_10960	3344341	3344760	-1	Rrf2 family transcriptional regulator
3286539	3378688	92149	ACSR9J_10965	3344872	3345246	1	hypothetical protein
3286539	3378688	92149	ACSR9J_10970	3345572	3346132	-1	AraC family transcriptional regulator
3286539	3378688	92149	ACSR9J_10975	3346310	3347401	-1	lactonase family protein
3286539	3378688	92149	ACSR9J_10980	3347735	3349180	1	MFS transporter
3286539	3378688	92149	ACSR9J_10985	3349263	3349750	-1	IS1 family transposase
3286539	3378688	92149	ACSR9J_10990	3349946	3350263	-1	tyrosine-type recombinase/integrase
3286539	3378688	92149	ACSR9J_10995	3350230	3350607	-1	DUF2913 family protein
3286539	3378688	92149	ACSR9J_11000	3350713	3351264	-1	inovirus-type Gp2 protein
3286539	3378688	92149	ACSR9J_11005	3351340	3351480	-1	putative zinc ribbon protein
3286539	3378688	92149	ACSR9J_11010	3351429	3351749	-1	zinc-ribbon domain-containing protein
3286539	3378688	92149	ACSR9J_11015	3352073	3352258	-1	YagK/YfjJ domain-containing protein
3286539	3378688	92149	ACSR9J_11020	3352394	3354220	1	ATP-binding protein
3286539	3378688	92149	ACSR9J_11025	3354376	3354546	-1	hypothetical protein
3286539	3378688	92149	ACSR9J_11030	3354571	3354786	-1	hypothetical protein
3286539	3378688	92149	ACSR9J_11035	3354990	3355265	-1	LeoA/HP0731 family dynamin-like GTPase
3286539	3378688	92149	ACSR9J_11040	3356088	3356669	-1	hypothetical protein
3286539	3378688	92149	ACSR9J_11045	3356814	3357494	-1	hypothetical protein
3286539	3378688	92149	ACSR9J_11050	3357563	3357922	-1	virulence-associated E family protein
3286539	3378688	92149	ACSR9J_11055	3358372	3358532	-1	IS3 family transposase
3286539	3378688	92149	ACSR9J_11060	3358544	3358672	-1	DUF7828 domain-containing protein
3286539	3378688	92149	ACSR9J_11065	3358789	3358995	-1	helix-turn-helix transcriptional regulator
3286539	3378688	92149	ACSR9J_11070	3359097	3359672	-1	inovirus-type Gp2 protein
3286539	3378688	92149	ACSR9J_11075	3360839	3361942	1	hypothetical protein
3286539	3378688	92149	ACSR9J_11080	3362108	3362995	1	GTPase family protein
3286539	3378688	92149	ACSR9J_11085	3363201	3363602	1	hypothetical protein
3286539	3378688	92149	ACSR9J_11090	3363699	3364166	1	hypothetical protein
3286539	3378688	92149	ACSR9J_11095	3364357	3364608	1	DUF905 family protein
3286539	3378688	92149	ACSR9J_11100	3364724	3365542	1	DUF932 domain-containing protein
3286539	3378688	92149	ACSR9J_11105	3365811	3366284	1	antirestriction protein
3286539	3378688	92149	ACSR9J_11110	3366297	3366776	1	RadC family protein
3286539	3378688	92149	ACSR9J_11115	3366790	3367011	1	DUF987 domain-containing protein
3286539	3378688	92149	ACSR9J_11120	3367033	3367398	1	type IV toxin-antitoxin system YeeU family antitoxin
3286539	3378688	92149	ACSR9J_11125	3367456	3367836	1	TA system toxin CbtA family protein
3286539	3378688	92149	ACSR9J_11130	3367833	3368324	1	DUF5983 family protein
3286539	3378688	92149	ACSR9J_11135	3368354	3368554	1	DUF957 domain-containing protein
3286539	3378688	92149	ACSR9J_11140	3368637	3369485	1	DUF4942 domain-containing protein
3286539	3378688	92149	ACSR9J_11145	3370353	3370727	1	CDI toxin immunity protein
3286539	3378688	92149	ACSR9J_11150	3371400	3372002	1	tyrosine-type DNA invertase
3286539	3378688	92149	ACSR9J_11155	3372407	3373045	1	tyrosine-type DNA invertase
3286539	3378688	92149	ACSR9J_11160	3373519	3374067	1	type 1 fimbrial major subunit FimA
3286539	3378688	92149	ACSR9J_11165	3374140	3374679	1	fimbrial protein
3286539	3378688	92149	ACSR9J_11170	3374736	3375440	1	fimbria/pilus periplasmic chaperone
3286539	3378688	92149	ACSR9J_11175	3375523	3378147	1	fimbrial biogenesis usher protein
3286539	3378688	92149	ACSR9J_11180	3378158	3378688	1	fimbrial protein
3314703	3318866	4163	ACSR9J_10830	3314703	3314813	1	DUF4942 domain-containing protein
3314703	3318866	4163	ACSR9J_10835	3314856	3316805	-1	methyl-accepting chemotaxis protein
3314703	3318866	4163	ACSR9J_10840	3317424	3318866	-1	pyruvate kinase
3325291	3330849	5558	ACSR9J_10870	3325291	3325547	-1	IS200/IS605 family transposase
3325291	3330849	5558	ACSR9J_10875	3326005	3327165	-1	sugar diacid recognition domain-containing protein
3325291	3330849	5558	ACSR9J_10880	3328041	3328817	1	threonine/serine ThrE exporter family protein
3325291	3330849	5558	ACSR9J_10885	3328808	3329281	1	threonine/serine exporter
3325291	3330849	5558	ACSR9J_10890	3329387	3329722	-1	hypothetical protein
3325291	3330849	5558	ACSR9J_10895	3330106	3330849	1	SDR family oxidoreductase
3339928	3347401	7473	ACSR9J_10950	3339928	3341097	1	efflux RND transporter periplasmic adaptor subunit
3339928	3347401	7473	ACSR9J_10955	3341094	3344285	1	efflux RND transporter permease subunit
3339928	3347401	7473	ACSR9J_10960	3344341	3344760	-1	Rrf2 family transcriptional regulator
3339928	3347401	7473	ACSR9J_10965	3344872	3345246	1	hypothetical protein
3339928	3347401	7473	ACSR9J_10970	3345572	3346132	-1	AraC family transcriptional regulator
3339928	3347401	7473	ACSR9J_10975	3346310	3347401	-1	lactonase family protein
3354376	3363602	9226	ACSR9J_11025	3354376	3354546	-1	hypothetical protein
3354376	3363602	9226	ACSR9J_11030	3354571	3354786	-1	hypothetical protein
3354376	3363602	9226	ACSR9J_11035	3354990	3355265	-1	LeoA/HP0731 family dynamin-like GTPase
3354376	3363602	9226	ACSR9J_11040	3356088	3356669	-1	hypothetical protein
3354376	3363602	9226	ACSR9J_11045	3356814	3357494	-1	hypothetical protein
3354376	3363602	9226	ACSR9J_11050	3357563	3357922	-1	virulence-associated E family protein
3354376	3363602	9226	ACSR9J_11055	3358372	3358532	-1	IS3 family transposase
3354376	3363602	9226	ACSR9J_11060	3358544	3358672	-1	DUF7828 domain-containing protein
3354376	3363602	9226	ACSR9J_11065	3358789	3358995	-1	helix-turn-helix transcriptional regulator
3354376	3363602	9226	ACSR9J_11070	3359097	3359672	-1	inovirus-type Gp2 protein
3354376	3363602	9226	ACSR9J_11075	3360839	3361942	1	hypothetical protein
3354376	3363602	9226	ACSR9J_11080	3362108	3362995	1	GTPase family protein
3354376	3363602	9226	ACSR9J_11085	3363201	3363602	1	hypothetical protein
3366790	3373045	6255	ACSR9J_11115	3366790	3367011	1	DUF987 domain-containing protein
3366790	3373045	6255	ACSR9J_11120	3367033	3367398	1	type IV toxin-antitoxin system YeeU family antitoxin
3366790	3373045	6255	ACSR9J_11125	3367456	3367836	1	TA system toxin CbtA family protein
3366790	3373045	6255	ACSR9J_11130	3367833	3368324	1	DUF5983 family protein
3366790	3373045	6255	ACSR9J_11135	3368354	3368554	1	DUF957 domain-containing protein
3366790	3373045	6255	ACSR9J_11140	3368637	3369485	1	DUF4942 domain-containing protein
3366790	3373045	6255	ACSR9J_11145	3370353	3370727	1	CDI toxin immunity protein
3366790	3373045	6255	ACSR9J_11150	3371400	3372002	1	tyrosine-type DNA invertase
3366790	3373045	6255	ACSR9J_11155	3372407	3373045	1	tyrosine-type DNA invertase
3527157	3540730	13573	ACSR9J_11815	3527157	3527720	-1	hypothetical protein
3527157	3540730	13573	ACSR9J_11820	3527779	3528699	-1	phage capsid protein
3527157	3540730	13573	ACSR9J_11825	3528915	3529085	-1	hypothetical protein
3527157	3540730	13573	ACSR9J_11830	3529119	3529949	-1	hypothetical protein
3527157	3540730	13573	ACSR9J_11835	3529936	3530166	-1	hypothetical protein
3527157	3540730	13573	ACSR9J_11840	3530166	3531788	-1	portal protein
3527157	3540730	13573	ACSR9J_11845	3531792	3532022	-1	hypothetical protein
3527157	3540730	13573	ACSR9J_11850	3532036	3532416	-1	hypothetical protein
3527157	3540730	13573	ACSR9J_11855	3532694	3532969	-1	hypothetical protein
3527157	3540730	13573	ACSR9J_11860	3533270	3535447	-1	VapE domain-containing protein
3527157	3540730	13573	ACSR9J_11865	3535451	3535663	-1	helix-turn-helix domain-containing protein
3527157	3540730	13573	ACSR9J_11870	3535786	3536409	1	LexA family protein
3527157	3540730	13573	ACSR9J_11875	3537231	3537377	1	hypothetical protein
3527157	3540730	13573	ACSR9J_11880	3537377	3537755	1	hypothetical protein
3527157	3540730	13573	ACSR9J_11885	3537845	3538062	1	protein YdhT
3527157	3540730	13573	ACSR9J_11890	3538066	3538929	1	hypothetical protein
3527157	3540730	13573	ACSR9J_11895	3538932	3540167	1	DUF2800 domain-containing protein
3527157	3540730	13573	ACSR9J_11900	3540182	3540730	1	DUF2815 family protein
3610554	3641337	30783	ACSR9J_15225	3610554	3611432	1	NAD(+) kinase
3610554	3641337	30783	ACSR9J_15220	3611518	3613179	1	DNA repair protein RecN
3610554	3641337	30783	ACSR9J_15215	3613329	3613673	1	outer membrane protein assembly factor BamE
3610554	3641337	30783	ACSR9J_15210	3613787	3614077	-1	RnfH family protein
3610554	3641337	30783	ACSR9J_15205	3614067	3614504	-1	type II toxin-antitoxin system toxin RatA
3610554	3641337	30783	ACSR9J_15200	3614674	3615156	1	SsrA-binding protein SmpB
3610554	3641337	30783	ACSR9J_15190	3615869	3617110	1	integrase
3610554	3641337	30783	ACSR9J_15185	3617457	3622067	1	hypothetical protein
3610554	3641337	30783	ACSR9J_15180	3622409	3626260	1	hypothetical protein
3610554	3641337	30783	ACSR9J_15175	3626310	3627221	1	hypothetical protein
3610554	3641337	30783	ACSR9J_15170	3627490	3628356	-1	hypothetical protein
3610554	3641337	30783	ACSR9J_15165	3628485	3628724	1	helix-turn-helix transcriptional regulator
3610554	3641337	30783	ACSR9J_15160	3628890	3629774	1	GTPase family protein
3610554	3641337	30783	ACSR9J_15155	3630011	3630730	1	helix-turn-helix transcriptional regulator
3610554	3641337	30783	ACSR9J_15150	3630789	3631259	1	hypothetical protein
3610554	3641337	30783	ACSR9J_15145	3631336	3632055	1	hypothetical protein
3610554	3641337	30783	ACSR9J_15140	3632153	3632431	-1	helix-turn-helix domain-containing protein
3610554	3641337	30783	ACSR9J_15135	3632694	3634106	-1	YfjI family protein
3610554	3641337	30783	ACSR9J_15130	3634425	3635096	-1	inovirus Gp2 family protein
3610554	3641337	30783	ACSR9J_15125	3635495	3636313	1	DUF932 domain-containing protein
3610554	3641337	30783	ACSR9J_15120	3636384	3636854	1	RadC family protein
3610554	3641337	30783	ACSR9J_15115	3636867	3637190	1	type IV toxin-antitoxin system YeeU family antitoxin
3610554	3641337	30783	ACSR9J_15110	3637226	3637546	1	TA system toxin CbtA family protein
3610554	3641337	30783	ACSR9J_15105	3637799	3638560	-1	BRO-N domain-containing protein
3610554	3641337	30783	ACSR9J_15100	3638735	3638935	1	DinI family protein
3610554	3641337	30783	ACSR9J_15095	3638932	3639168	1	hypothetical protein
3610554	3641337	30783	ACSR9J_15090	3639514	3640128	1	YagU family protein
3610554	3641337	30783	ACSR9J_15085	3640723	3641337	1	methylthioribulose 1-phosphate dehydratase
3610554	3641337	30783	ACSR9J_15080	3641334	3642023	1	acireductone synthase
3614674	3640128	25454	ACSR9J_15200	3614674	3615156	1	SsrA-binding protein SmpB
3614674	3640128	25454	ACSR9J_15190	3615869	3617110	1	integrase
3614674	3640128	25454	ACSR9J_15185	3617457	3622067	1	hypothetical protein
3614674	3640128	25454	ACSR9J_15180	3622409	3626260	1	hypothetical protein
3614674	3640128	25454	ACSR9J_15175	3626310	3627221	1	hypothetical protein
3614674	3640128	25454	ACSR9J_15170	3627490	3628356	-1	hypothetical protein
3614674	3640128	25454	ACSR9J_15165	3628485	3628724	1	helix-turn-helix transcriptional regulator
3614674	3640128	25454	ACSR9J_15160	3628890	3629774	1	GTPase family protein
3614674	3640128	25454	ACSR9J_15155	3630011	3630730	1	helix-turn-helix transcriptional regulator
3614674	3640128	25454	ACSR9J_15150	3630789	3631259	1	hypothetical protein
3614674	3640128	25454	ACSR9J_15145	3631336	3632055	1	hypothetical protein
3614674	3640128	25454	ACSR9J_15140	3632153	3632431	-1	helix-turn-helix domain-containing protein
3614674	3640128	25454	ACSR9J_15135	3632694	3634106	-1	YfjI family protein
3614674	3640128	25454	ACSR9J_15130	3634425	3635096	-1	inovirus Gp2 family protein
3614674	3640128	25454	ACSR9J_15125	3635495	3636313	1	DUF932 domain-containing protein
3614674	3640128	25454	ACSR9J_15120	3636384	3636854	1	RadC family protein
3614674	3640128	25454	ACSR9J_15115	3636867	3637190	1	type IV toxin-antitoxin system YeeU family antitoxin
3614674	3640128	25454	ACSR9J_15110	3637226	3637546	1	TA system toxin CbtA family protein
3614674	3640128	25454	ACSR9J_15105	3637799	3638560	-1	BRO-N domain-containing protein
3614674	3640128	25454	ACSR9J_15100	3638735	3638935	1	DinI family protein
3614674	3640128	25454	ACSR9J_15095	3638932	3639168	1	hypothetical protein
3614674	3640128	25454	ACSR9J_15090	3639514	3640128	1	YagU family protein
3960339	3967363	7024	ACSR9J_13540	3960339	3960833	-1	helix-turn-helix transcriptional regulator
3960339	3967363	7024	ACSR9J_13535	3960896	3963592	-1	autotransporter outer membrane beta-barrel domain-containing protein
3960339	3967363	7024	ACSR9J_13530	3964014	3964868	-1	helix-turn-helix domain-containing protein
3960339	3967363	7024	ACSR9J_13525	3965059	3966195	-1	HlyD family secretion protein
3960339	3967363	7024	ACSR9J_13520	3966198	3966554	-1	DUF3302 domain-containing protein
3960339	3967363	7024	ACSR9J_13515	3966710	3967363	-1	DUF3313 domain-containing protein
4606149	4611240	5091	ACSR9J_18785	4604873	4606156	1	O-antigen ligase family protein
4606149	4611240	5091	ACSR9J_18780	4606149	4607162	1	glycosyltransferase family 2 protein
4606149	4611240	5091	ACSR9J_18775	4607164	4608219	1	lipopolysaccharide core heptosyltransferase RfaQ
4606149	4611240	5091	ACSR9J_18770	4608220	4609164	1	glycosyltransferase family 8 protein
4606149	4611240	5091	ACSR9J_18765	4609191	4610183	-1	glycosyltransferase family 8 protein
4606149	4611240	5091	ACSR9J_18760	4610221	4611240	-1	glycosyltransferase family 8 protein
4632951	4660020	27069	ACSR9J_18645	4632951	4634660	1	AsmA family protein
4632951	4660020	27069	ACSR9J_18635	4635304	4636518	1	tyrosine-type recombinase/integrase
4632951	4660020	27069	ACSR9J_18630	4636672	4637820	1	SIR2 family protein
4632951	4660020	27069	ACSR9J_18625	4637817	4639592	1	ATP-binding protein
4632951	4660020	27069	ACSR9J_18620	4639924	4640403	1	arsenate reductase ArsC
4632951	4660020	27069	ACSR9J_18615	4640445	4640885	1	protein-tyrosine phosphatase family protein
4632951	4660020	27069	ACSR9J_18610	4641046	4641399	1	As(III)-sensing metalloregulatory transcriptional repressor ArsR
4632951	4660020	27069	ACSR9J_18605	4641446	4641808	1	arsenite efflux transporter metallochaperone ArsD
4632951	4660020	27069	ACSR9J_18600	4641826	4643577	1	arsenite efflux transporter ATPase subunit ArsA
4632951	4660020	27069	ACSR9J_18595	4643625	4644914	1	arsenite efflux transporter membrane subunit ArsB
4632951	4660020	27069	ACSR9J_18590	4644927	4645352	1	glutaredoxin-dependent arsenate reductase
4632951	4660020	27069	ACSR9J_18585	4645387	4645923	-1	N-acetyltransferase family protein
4632951	4660020	27069	ACSR9J_18580	4646048	4647805	-1	arsenical pump-driving ATPase
4632951	4660020	27069	ACSR9J_18575	4647826	4648188	-1	arsenic metallochaperone ArsD family protein
4632951	4660020	27069	ACSR9J_18570	4648264	4648809	-1	sigma-70 family RNA polymerase sigma factor
4632951	4660020	27069	ACSR9J_18565	4648818	4649531	-1	arsenical resistance protein ArsH
4632951	4660020	27069	ACSR9J_18560	4649533	4649856	-1	ArsR/SmtB family transcription factor
4632951	4660020	27069	ACSR9J_18555	4650159	4650365	-1	helix-turn-helix transcriptional regulator
4632951	4660020	27069	ACSR9J_18550	4650487	4651065	-1	YagK/YfjJ domain-containing protein
4632951	4660020	27069	ACSR9J_18545	4651542	4652114	1	hypothetical protein
4632951	4660020	27069	ACSR9J_18540	4652236	4653099	1	GTPase family protein
4632951	4660020	27069	ACSR9J_18535	4653189	4654010	1	DUF932 domain-containing protein
4632951	4660020	27069	ACSR9J_18530	4654227	4654928	1	WYL domain-containing protein
4632951	4660020	27069	ACSR9J_18525	4654969	4655208	1	protein YpjK
4632951	4660020	27069	ACSR9J_18520	4655205	4655645	1	YfjS/YafY family lipoprotein
4632951	4660020	27069	ACSR9J_18515	4655669	4656136	1	hypothetical protein
4632951	4660020	27069	ACSR9J_18510	4656212	4656451	1	DUF905 domain-containing protein
4632951	4660020	27069	ACSR9J_18505	4656559	4657008	1	antirestriction protein
4632951	4660020	27069	ACSR9J_18500	4657024	4657500	1	JAB domain-containing protein
4632951	4660020	27069	ACSR9J_18495	4657530	4657684	1	DUF987 family protein
4632951	4660020	27069	ACSR9J_18490	4657703	4658020	1	type IV toxin-antitoxin system YeeU family antitoxin
4632951	4660020	27069	ACSR9J_18485	4658041	4658382	1	TA system toxin CbtA family protein
4632951	4660020	27069	ACSR9J_18480	4659112	4660020	-1	LysR family transcriptional regulator
4636672	4641399	4727	ACSR9J_18630	4636672	4637820	1	SIR2 family protein
4636672	4641399	4727	ACSR9J_18625	4637817	4639592	1	ATP-binding protein
4636672	4641399	4727	ACSR9J_18620	4639924	4640403	1	arsenate reductase ArsC
4636672	4641399	4727	ACSR9J_18615	4640445	4640885	1	protein-tyrosine phosphatase family protein
4636672	4641399	4727	ACSR9J_18610	4641046	4641399	1	As(III)-sensing metalloregulatory transcriptional repressor ArsR
