# Supplementary material for: Genomic analysis of antibiotic resistance and virulence factors in the uropathogen Citrobacter koseri
Source: Microb Genom. 2026 Jun 15;12(6):001751. doi: 10.1099/mgen.0.001751 (PMC13268207; doi:10.1099/mgen.0.001751)
Supplement: Table S3. [file mgen-12-01751-s003.xlsx]

## Sheet: Sheet 1
Genome	Location of 4.1 repeat cluster (orientation)	# of repeats in 4.1 cluster	Location of CRISPR-Cas cluster (orientation)	Location of 4.2 repeat cluster	# of repeats in 4.2 cluster
UTI-18-27	2,954,521-2,941,440	19	2,953,281-2,944,936 (-)	2,941,707-2,940,184	26
UTI-22-01	3,061,214-3,060,373	14	3,060,214-3,052,189 (-)	3,048,728-3,048,292	7
UTI-23-21	2,895,409-2,895,382	21	2,893,987-2,885,962 (-)	2,882,859-2,882,832	12
UTI-23-42	3,032,146-3,031,345	14	3,031,207-3,023,182 (-)	3,019,955-3,019,928	7
UTI-23-58	3,645,156-3,645,123	2	3,645,315-3,653,333 (-)	3,656,985-3,656,712	6
UTI-24-29	2,921,354-2,919,585	29	2,919,447-2,911,422 (-)	2,908,319-2,908,060	4
UTI-24-68	1,197,462-1,196,661	13	1,196,523-1,188,498 (-) contig 27	1,185,271-1,184,892	7
UTI-24-81	30,620-30,539	2	30,401-22,283 (-) contig 18	19,031-18,712	6
