# Supplementary material for: Genomic analysis of antibiotic resistance and virulence factors in the uropathogen Citrobacter koseri
Source: Microb Genom. 2026 Jun 15;12(6):001751. doi: 10.1099/mgen.0.001751 (PMC13268207; doi:10.1099/mgen.0.001751)
Supplement: Table S4. [file mgen-12-01751-s004.xlsx]

## Sheet: UTI-18-27
Database	Virulence factor	Identity	Query / Template length	Contig	Position in contig	Protein function	Accession number
virulence_ecoli	fyuA	99.26	2022 / 2022	UTI-18-27_Ck_complete	2089373..2091394	Siderophore receptor	CAY233333
virulence_ecoli	irp2	98.72	6108 / 6108	UTI-18-27_Ck_complete	2104582..2110689	High molecular weight protein 2 non-ribosomal peptide synthetase	NZ_NMCV01000036
virulence_ecoli	iucC	90.94	1743 / 1743	UTI-18-27_Ck_complete	1867076..1868816	Aerobactin synthetase	CYAZ01000069
virulence_ecoli	iutA	92.5	2201 / 2202	UTI-18-27_Ck_complete	1863520..1865719	Ferric aerobactin receptor	HG941718
virulence_ecoli	nlpI	94.58	885 / 885	UTI-18-27_Ck_complete	562732..563616	lipoprotein NlpI precursor	CP000243
virulence_ecoli	senB	98.55	1176 / 1176	UTI-18-27_Ck_complete	7153..8328	Plasmid-encoded enterotoxin	CP000038
VirulenceFinder 2.0 (software version 2.0.5, database version 2022-12-02): https://cge.food.dtu.dk/services/VirulenceFinder/
					Color key:	Present in all eight genomes
						Present in 6/8 genomes

## Sheet: UTI-23-58
Database	Virulence factor	Identity	Query / Template length	Contig	Position in contig	Protein function	Accession number
virulence_ecoli	fyuA	99.16	2022 / 2022	UTI-23-58_CP195889_annotated	2070279..2072300	Siderophore receptor	CAY233333
virulence_ecoli	irp2	98.53	6108 / 6108	UTI-23-58_CP195889_annotated	2085488..2091595	High molecular weight protein 2 non-ribosomal peptide synthetase	NZ_NMCV01000036
virulence_ecoli	iucC	90.82	1743 / 1743	UTI-23-58_CP195889_annotated	1840474..1842214	Aerobactin synthetase	CYAZ01000069
virulence_ecoli	iutA	92.55	2200 / 2202	UTI-23-58_CP195889_annotated	1836918..1839117	Ferric aerobactin receptor	CP003034, HG941718
virulence_ecoli	iutA	92.55	2200 / 2202	UTI-23-58_CP195889_annotated	1836918..1839117	Ferric aerobactin receptor
virulence_ecoli	nlpI	94.58	885 / 885	UTI-23-58_CP195889_annotated	555790..556674	lipoprotein NlpI precursor	CP000243
virulence_ecoli	senB	98.89	1176 / 1176	UTI-23-58_CP195889_annotated	7166..8341	Plasmid-encoded enterotoxin	CP000038
VirulenceFinder 2.0 (software version 2.0.5, database version 2022-12-02): https://cge.food.dtu.dk/services/VirulenceFinder/
					Color key:	Present in all eight genomes
						Present in 6/8 genomes

## Sheet: UTI-22-01
Database	Virulence factor	Identity	Query / Template length	Contig	Position in contig	Protein function	Accession number
virulence_ecoli	fyuA	99.06	2022 / 2022	UTI-22-01_Ck_complete	2226549..2228570	Siderophore receptor	CAY233333
virulence_ecoli	irp2	98.43	6108 / 6108	UTI-22-01_Ck_complete	2241758..2247862	High molecular weight protein 2 non-ribosomal peptide synthetase	NZ_NMCV01000036
virulence_ecoli	irp2	98.43	6108 / 6108	UTI-22-01_Ck_complete	2241758..2247862	High molecular weight protein 2 non-ribosomal peptide synthetase	NZ_NOAJ01000004
virulence_ecoli	irp2	98.43	6108 / 6108	UTI-22-01_Ck_complete	2241758..2247862	High molecular weight protein 2 non-ribosomal peptide synthetase	NZ_NOPM01000014
virulence_ecoli	irp2	98.43	6108 / 6108	UTI-22-01_Ck_complete	2241758..2247862	High molecular weight protein 2 non-ribosomal peptide synthetase	NZ_PQJF01000011
virulence_ecoli	iucC	90.71	1743 / 1743	UTI-22-01_Ck_complete	1945530..1947270	Aerobactin synthetase	CYAZ01000069
virulence_ecoli	iutA	92.59	2200 / 2202	UTI-22-01_Ck_complete	1941974..1944173	Ferric aerobactin receptor	CP003034
virulence_ecoli	iutA	92.59	2200 / 2202	UTI-22-01_Ck_complete	1941974..1944173	Ferric aerobactin receptor	HG941718
virulence_ecoli	nlpI	94.58	885 / 885	UTI-22-01_Ck_complete	555763..556647	lipoprotein NlpI precursor	CP000243
VirulenceFinder 2.0 (software version 2.0.5, database version 2022-12-02): https://cge.food.dtu.dk/services/VirulenceFinder/
					Color key:	Present in all eight genomes
						Present in 6/8 genomes

## Sheet: UTI-23-21
Database	Virulence factor	Identity	Query / Template length	Contig	Position in contig	Protein function	Accession number
virulence_ecoli	fyuA	99.26	2022 / 2022	UTI-23-21_Ck_complete	2050313..2052334	Siderophore receptor	CAY233333
virulence_ecoli	irp2	98.58	6108 / 6108	UTI-23-21_Ck_complete	2065522..2071629	High molecular weight protein 2 non-ribosomal peptide synthetase	NZ_NMCV01000036
virulence_ecoli	irp2	98.58	6108 / 6108	UTI-23-21_Ck_complete	2065522..2071629	High molecular weight protein 2 non-ribosomal peptide synthetase	NZ_NOPM01000014
virulence_ecoli	irp2	98.58	6108 / 6108	UTI-23-21_Ck_complete	2065522..2071629	High molecular weight protein 2 non-ribosomal peptide synthetase	NZ_PQJF01000011
virulence_ecoli	iucC	90.82	1743 / 1743	UTI-23-21_Ck_complete	1820685..1822425	Aerobactin synthetase	CYAZ01000069
virulence_ecoli	iutA	92.55	2201 / 2202	UTI-23-21_Ck_complete	1817129..1819328	Ferric aerobactin receptor	HG941718
virulence_ecoli	nlpI	94.58	885 / 885	UTI-23-21_Ck_complete	564102..564986	lipoprotein NlpI precursor	CP000243
VirulenceFinder 2.0 (software version 2.0.5, database version 2022-12-02): https://cge.food.dtu.dk/services/VirulenceFinder/
					Color key:	Present in all eight genomes
						Present in 6/8 genomes

## Sheet: UTI-23-42
Database	Virulence factor	Identity	Query / Template length	Contig	Position in contig	Protein function	Accession number
virulence_ecoli	clbB	99.98	9621 / 9621	UTI-23-42_CP195891_annotated	1853059..1862679	Hybrid non-ribosomal peptide / polyketide megasynthase	AM229678
virulence_ecoli	fyuA	99.06	2022 / 2022	UTI-23-42_CP195891_annotated	2240500..2242521	Siderophore receptor	CAY233333
virulence_ecoli	irp2	98.48	6108 / 6108	UTI-23-42_CP195891_annotated	2255709..2261816	High molecular weight protein 2 non-ribosomal peptide synthetase	NZ_NMCV01000036
virulence_ecoli	irp2	98.48	6108 / 6108	UTI-23-42_CP195891_annotated	2255709..2261816	High molecular weight protein 2 non-ribosomal peptide synthetase	NZ_NOPM01000014
virulence_ecoli	irp2	98.48	6108 / 6108	UTI-23-42_CP195891_annotated	2255709..2261816	High molecular weight protein 2 non-ribosomal peptide synthetase	NZ_PQJF01000011
virulence_ecoli	irp2	98.48	6108 / 6108	UTI-23-42_CP195891_annotated	2255709..2261816	High molecular weight protein 2 non-ribosomal peptide synthetase	QOEX01000002
virulence_ecoli	iucC	90.71	1743 / 1743	UTI-23-42_CP195891_annotated	1956419..1958159	Aerobactin synthetase	CYAZ01000069
virulence_ecoli	iutA	92.19	2201 / 2202	UTI-23-42_CP195891_annotated	1952863..1955062	Ferric aerobactin receptor	HG941718
virulence_ecoli	nlpI	94.69	885 / 885	UTI-23-42_CP195891_annotated	571392..572276	lipoprotein NlpI precursor	CP000243
virulence_ecoli	senB	98.47	1176 / 1176	UTI-23-42_CP195891_annotated	7164..8339	Plasmid-encoded enterotoxin	CP000038
VirulenceFinder 2.0 (software version 2.0.5, database version 2022-12-02): https://cge.food.dtu.dk/services/VirulenceFinder/
					Color key:	Present in all eight genomes
						Present in 6/8 genomes

## Sheet: UTI-24-29
Database	Virulence factor	Identity	Query / Template length	Contig	Position in contig	Protein function	Accession number
virulence_ecoli	fyuA	99.11	2022 / 2022	UTI-24-29_CP196452_annotated	2060322..2062343	Siderophore receptor	CAY233333
virulence_ecoli	irp2	98.61	6108 / 6108	UTI-24-29_CP196452_annotated	2075531..2081638	High molecular weight protein 2 non-ribosomal peptide synthetase	NZ_NMCV01000036
virulence_ecoli	irp2	98.61	6108 / 6108	UTI-24-29_CP196452_annotated	2075531..2081638	High molecular weight protein 2 non-ribosomal peptide synthetase	NZ_PQJF01000011
virulence_ecoli	iucC	90.88	1743 / 1743	UTI-24-29_CP196452_annotated	1830681..1832421	Aerobactin synthetase	CYAZ01000069
virulence_ecoli	iutA	92.5	2201 / 2202	UTI-24-29_CP196452_annotated	1827125..1829324	Ferric aerobactin receptor	HG941718
virulence_ecoli	nlpI	94.69	885 / 885	UTI-24-29_CP196452_annotated	559412..560296	lipoprotein NlpI precursor	CP000243
virulence_ecoli	senB	98.72	1176 / 1176	UTI-24-29_CP196452_annotated	7163..8338	Plasmid-encoded enterotoxin	CP000038
VirulenceFinder 2.0 (software version 2.0.5, database version 2022-12-02): https://cge.food.dtu.dk/services/VirulenceFinder/
					Color key:	Present in all eight genomes
						Present in 6/8 genomes

## Sheet: UTI-24-68
Database	Virulence factor	Identity	Query / Template length	Contig	Position in contig	Protein function	Accession number
virulence_ecoli	ccI	99.94	1686 / 1686	Contig_4	6700..8385	Cloacin	DQ298019
virulence_ecoli	clbB	99.99	9621 / 9621	Contig_30	18849..28469	Hybrid non-ribosomal peptide / polyketide megasynthase	AM229678
virulence_ecoli	fyuA	99.06	2022 / 2022	Contig_27	395674..397695	Siderophore receptor	CAY233333
virulence_ecoli	irp2	98.48	6108 / 6108	Contig_27	410883..416990	High molecular weight protein 2 non-ribosomal peptide synthetase	NZ_NMCV01000036
virulence_ecoli	irp2	98.48	6108 / 6108	Contig_27	410883..416990	High molecular weight protein 2 non-ribosomal peptide synthetase	NZ_NOPM01000014
virulence_ecoli	irp2	98.48	6108 / 6108	Contig_27	410883..416990	High molecular weight protein 2 non-ribosomal peptide synthetase	NZ_PQJF01000011
virulence_ecoli	irp2	98.48	6108 / 6108	Contig_27	410883..416990	High molecular weight protein 2 non-ribosomal peptide synthetase	QOEX01000002
virulence_ecoli	iucC	90.71	1743 / 1743	Contig_27	68136..69876	Aerobactin synthetase	CYAZ01000069
virulence_ecoli	iutA	92.19	2201 / 2202	Contig_27	64580..66779	Ferric aerobactin receptor	HG941718
virulence_ecoli	nlpI	94.69	885 / 885	Contig_24	108021..108905	lipoprotein NlpI precursor	CP000243
virulence_ecoli	senB	98.47	1176 / 1176	Contig_8	449854..451029	Plasmid-encoded enterotoxin	CP000038
VirulenceFinder 2.0 (software version 2.0.5, database version 2022-12-02): https://cge.food.dtu.dk/services/VirulenceFinder/
					Color key:	Present in all eight genomes
						Present in 6/8 genomes

## Sheet: UTI-24-81
Database	Virulence factor	Identity	Query / Template length	Contig	Position in contig	Protein function	Accession number
virulence_ecoli	fyuA	99.16	2022 / 2022	Contig_8	834876..836897	Siderophore receptor	CAY233333
virulence_ecoli	irp2	98.53	6108 / 6108	Contig_8	815581..821688	High molecular weight protein 2 non-ribosomal peptide synthetase	NZ_NMCV01000036
virulence_ecoli	irp2	98.53	6108 / 6108	Contig_8	815581..821688	High molecular weight protein 2 non-ribosomal peptide synthetase	NZ_NOPM01000014
virulence_ecoli	irp2	98.53	6108 / 6108	Contig_8	815581..821688	High molecular weight protein 2 non-ribosomal peptide synthetase	NZ_PQJF01000011
virulence_ecoli	iucC	90.82	1743 / 1743	Contig_8	1100144..1101884	Aerobactin synthetase	CYAZ01000069
virulence_ecoli	iutA	92.55	2200 / 2202	Contig_8	1103241..1105440	Ferric aerobactin receptor	CP003034
virulence_ecoli	iutA	92.55	2200 / 2202	Contig_8	1103241..1105440	Ferric aerobactin receptor	HG941718
virulence_ecoli	nlpI	94.58	885 / 885	Contig_7	108077..108961	lipoprotein NlpI precursor	CP000243
virulence_ecoli	senB	98.89	1176 / 1176	Contig_9	52695..53870	Plasmid-encoded enterotoxin	CP000038
VirulenceFinder 2.0 (software version 2.0.5, database version 2022-12-02): https://cge.food.dtu.dk/services/VirulenceFinder/
					Color key:	Present in all eight genomes
						Present in 6/8 genomes
